# Supplementary material for: Novel principles of gamma-retroviral insertional transcription activation in murine leukemia virus-induced end-stage tumors
Source: Retrovirology. 2014 May 19;11:36. doi: 10.1186/1742-4690-11-36 (PMC4098794; doi:10.1186/1742-4690-11-36)
Supplement: Additional file 2 — Integrations identified using RNA-seq. In columns 2–3 the integrations for each tumor are numbered according to Figures 1C to E. The positions and orientations (sense, S and antisense, AS) of the integrations with respect to the reference genome, and the presence (+) or absence (−) of chimeric fusions are shown in columns 4–8. In cases the chimeric fusion point was not covered in sequencing, the integration positions correspond to the 5′-end of the murine read mates. In columns 9–12 the distance of integrations to the nearest RefSeq annotation are shown as well as the positions of proviruses (exon, intron, or outside). Columns 13–15 show if the genes have been tagged (+) or not (−) in the RTCGD or in screens of BALB/c and NMRI mice (described in the main text). The distance of the RNA-seq integrations to the nearest integrations from these screens is indicated in column 16. The four tumors (324 through 410) had also been analyzed in the NMRI mouse screen. Seven out of 13 integrations identified in the latter screen were detected with deep sequencing (Additional files 2 and 3, compared). The analyses were performed on different tumor sections. [file 1742-4690-11-36-S2.xlsx]

## Sheet: Additional file 6
Additional file 2 Integrations identified using RNA-seq
1	2	3	4	5	6	7	8	9	10	11	12	13	14	15	16
Integration number	Integration number (Figure 1E)	Integration number (Figures 1C and 1D)	Tumor	Chromosome	Location	Orientation	Chimeric fusion	Nearest RefSeq gene (bp)	Accession	Name	Position in gene	RTCGD	BALB/c and NMRI Screens	RTCGD, BALB/c and NMRI Screens	Nearest integration site (kb)
1	1	1	324	chr1	43508748	S	+	0	NM_010879	Nck2	Intron	-	+	+	7008
2	2	2	324	chr1	64047734	S	+	-32162	NR_027824	Klf7	Outside	-	+	+	-463
3	3	3	324	chr1	79758753	AS	+	-410	NM_001111279	Wdfy1	Outside	+	-	+	-5742
4	4	-	324	chr1	158150645	AS	-	-15490	NM_177838	A230106N23Rik	Outside	-	-	-	44837
5	5	4	324	chr2	29497068	AS	+	0	NM_001039086	Rapgef1	Intron	+	+	+	-19584
6	6	-	324	chr2	119791246	S	-	0	NM_013720	Mga	Exon	-	-	-	141452
7	7	5	324	chr2	165144275	AS	+	0	NM_080287	Elmo2	Intron	-	-	-	-151422
8	8	6	324	chr3	101069827	AS	+	10003	NM_013486	Cd2	Outside	+	+	+	17435
9	9	7	324	chr4	116666072	AS	+	0	NM_009478	Urod	Intron	-	-	-	129800
10	10	8	324	chr5	31906957	S	+	9383	NM_025796	Mrpl33	Outside	-	+	+	-77887
11	11	9	324	chr5	108146095	AS	+	0	NM_010278	Gfi1	Exon	+	+	+	8
12	12	-	324	chr5	138537661	S	-	0	NM_029869	Zkscan1	Intron	-	-	-	75884
13	13	10	324	chr6	52870529	AS	+	0	NM_173406	Jazf1	Intron	+	+	+	-535
14	14	-	324	chr6	71801768	S	-	0	NM_001253686	Immt	Exon	-	-	-	60794
15	15	11	324	chr6	115073108	AS	+	11811	NM_013681	Syn2	Outside	-	+	+	-2
16	16	12	324	chr6	145566026	S	+	0	NM_009449	Tuba3b	Intron	+	-	+	34444
17	17	-	324	chr7	17383329	S	-	0	NM_009201	Slc1a5	Exon	+	-	+	-9954
18	18	-	324	chr7	46791148	AS	-	0	NM_001004139	Zfp619	Exon	-	-	-	2969743
19	19	13	324	chr7	121315574	S	+	43498	NM_033370	Copb1	Outside	+	+	+	35
20	20	14	324	chr7	133845355	AS	+	0	NM_009898	Coro1a	Exon	+	+	+	-8
21	21	-	324	chr7	142889408	AS	-	0	NM_001081117	Mki67	Exon	+	+	+	18274
22	22	15	324	chr8	34495660	AS	+	0	NM_011721	Wrn	Intron	-	+	+	-2266
23	23	-	324	chr8	72865822	AS	-	0	NM_001122829	Upf1	Intron	-	-	-	12605
24	24	-	324	chr8	86249164	AS	-	0	NM_011925	Cd97	Exon	+	-	+	15991
25	25	-	324	chr8	93546731	AS	-	0	NM_177224	Chd9	Exon	+	+	+	55579
26	26	-	324	chr9	118580189	S	-	0	NM_133721	Itga9	Intron	-	+	+	5990
27	27	-	324	chr10	17126128	AS	-	-310541	NR_038020	Gm20125	Outside	-	-	-	300212
28	28	16	324	chr10	98707319	AS	+	18545	NM_026268	Dusp6	Outside	+	+	+	-9766
29	29	17	324	chr13	14706132	AS	+	0	NM_008944	Psma2	Intron	-	-	-	-659299
30	30	18	324	chr13	42200138	AS	+	0	NM_007772	Hivep1	Intron	+	+	+	-10197
31	31	19	324	chr13	83711779	S	+	0	NM_001170537	Mef2c	Intron	+	+	+	161
32	32	20	324	chr14	37130322	S	+	-220282	NM_175008	4930474N05Rik	Outside	+	-	+	247
33	33	21	324	chr14	62964677	AS	+	0	NM_026001	Rnaseh2b	Intron	+	-	+	-14431
34	34	22	324	chr14	115442048	S	+	844	NR_029785	Mir17	Outside	+	+	+	74
35	35	-	324	chr15	6551028	S	-	0	NM_011815	Fyb	Intron	-	+	+	-8614
36	36	23	324	chr15	61858010	S	+	11531	NR_003368	Pvt1	Outside	+	+	+	-2892
37	37	24	324	chr15	62000777	S	+	0	NR_003368	Pvt1	Intron	+	+	+	25
38	38	25	324	chr16	15637282	AS	+	0	NM_008565	Mcm4	Exon	-	-	-	946
39	39	-	324	chr17	23881345	AS	-	0	NM_028416	Kremen2	Intron	-	-	-	-19255
40	40	-	324	chr17	47678088	AS	-	0	NM_001081636	Ccnd3	Intron	+	+	+	-136
41	41	26	324	chr17	52486613	AS	+	255420	NM_001031811	Kcnh8	Outside	+	-	+	2013
42	42	27	324	chr19	8962789	AS	+	87	NR_027866	5730408K05Rik	Outside	-	-	-	5044
43	43	28	324	chrX	50111847	S	+	-14078	NR_003188	Kis2	Outside	+	+	+	485
44	44	-	324	chrX	138144743	AS	-	797	NM_010572	Irs4	Outside	+	+	+	8789
45	1	29	327	chr1	33636323	AS	+	0	NM_008922	Prim2	Intron	-	+	+	25269
46	2	30	327	chr1	84315173	S	+	-33954	NM_001003948	5033414K04Rik	Outside	-	-	-	-2002591
47	3	31	327	chr1	182833866	S	+	538	NM_133705	Pycr2	Outside	+	-	+	996
48	4	-	327	chr3	106378052	S	-	-290	NM_026013	Dram2	Outside	-	-	-	456316
49	5	32	327	chr4	63206318	S	+	0	NM_024173	Atp6v1g1	Intron	-	-	-	14104
50	6	-	327	chr5	54492262	S	-	0	NM_001081103	Stim2	Intron	+	-	+	-12780
51	7	33	327	chr5	108146106	AS	+	0	NM_010278	Gfi1	Exon	+	+	+	-3
52	8	34	327	chr5	108160579	S	+	-5755	NM_001267621	Gfi1	Outside	+	+	+	10
53	9	35	327	chr5	108161960	S	+	-7136	NM_001267621	Gfi1	Outside	+	+	+	-69
54	10	36	327	chr5	108170275	S	+	3538	NM_007964	Evi5	Outside	+	-	+	134
55	11	37	327	chr5	108179434	S	+	0	NM_007964	Evi5	Intron	+	-	+	-33
56	12	38	327	chr5	108179818	S	+	0	NM_007964	Evi5	Intron	+	-	+	-160
57	13	-	327	chr6	30102614	S	-	0	NM_001164226	Nrf1	Exon	-	-	-	-105652
58	14	39	327	chr6	51954918	AS	+	0	NM_018773	Skap2	Intron	+	+	+	-124405
59	15	40	327	chr6	71269475	S	+	3330	NM_009858	Cd8b1	Outside	+	+	+	15236
60	16	-	327	chr6	85895237	S	-	0	NM_028099	Dusp11	Exon	+	-	+	20766
61	17	-	327	chr6	112821324	AS	-	0	NM_080448	Srgap3	Intron	+	-	+	-9989
62	18	41	327	chr7	121317623	S	+	41449	NM_033370	Copb1	Outside	+	+	+	178
63	19	42	327	chr10	81061510	AS	+	0	NM_053254	Tle6	Intron	-	-	-	43688
64	20	43	327	chr11	119113338	S	+	0	NM_175430	Ccdc40	Intron	-	-	-	-87820
65	21	44	327	chr12	31270737	AS	+	0	NM_172049	Tmem18	Outside	+	-	+	-1139
66	22	45	327	chr12	74675827	S	+	10200	NM_008856	Prkch	Outside	+	+	+	435
67	23	-	327	chr14	31813398	AS	-	0	NM_026911	Spcs1	Exon	-	-	-	19783
68	24	-	327	chr14	105552747	S	-	0	NM_134077	Rbm26	Exon	-	-	-	190735
69	25	46	327	chr15	3221325	S	+	0	NM_009155	Sepp1	Intron	-	-	-	311157
70	26	47	327	chr15	61841018	S	+	-19103	NM_001177353	Myc	Outside	+	+	+	-3939
71	27	-	327	chr17	39983385	AS	-	0	NR_046233	-	Exon	+	-	+	454
72	28	48	327	chr17	47657093	AS	+	0	NM_001081636	Ccnd3	Intron	+	+	+	-227
73	29	-	327	chr17	66207054	AS	-	0	NM_009067	Ralbp1	Exon	-	-	-	-73474
74	30	49	327	chr18	78338215	AS	+	0	NM_001171011	Slc14a1	Intron	-	-	-	3766
75	31	50	327	chr19	32697283	AS	+	0	NM_011864	Papss2	Intron	-	-	-	92467
76	32	51	327	chr19	41905936	S	+	0	NM_008043	Frat1	Exon	+	+	+	115
77	1	52	359	chr1	162965991	S	+	0	NR_002840	Gas5	Exon	-	+	+	867
78	2	53	359	chr2	106848213	AS	+	-33660	NM_001025102	2700007P21Rik	Outside	-	-	-	784314
79	3	-	359	chr4	94321530	S	-	0	NM_026319	Ift74	Exon	-	-	-	-50267
80	4	54	359	chr4	144835714	AS	+	0	NM_011610	Tnfrsf1b	Intron	+	+	+	6180
81	5	55	359	chr5	108145726	AS	+	0	NM_010278	Gfi1	Exon	+	+	+	50
82	6	56	359	chr5	108146485	AS	+	0	NM_010278	Gfi1	Exon	+	+	+	-3
83	7	57	359	chr5	108146586	AS	+	0	NM_010278	Gfi1	Exon	+	+	+	1
84	8	58	359	chr5	108146727	AS	+	0	NM_010278	Gfi1	Exon	+	+	+	-2
85	9	59	359	chr5	108161247	S	+	-6423	NM_001267621	Gfi1	Outside	+	+	+	-17
86	10	60	359	chr5	108187985	S	+	0	NM_007964	Evi5	Intron	+	+	+	687
87	11	61	359	chr6	59206621	S	+	-44595	NM_001081145	Tigd2	Outside	-	-	-	156632
88	12	-	359	chr6	72824861	AS	-	0	NM_019715	Kcmf1	Outside	+	-	+	26208
89	13	-	359	chr7	87170381	AS	-	0	NM_001146000	Zfp710	Intron	+	+	+	2239
90	14	62	359	chr7	152297000	S	+	94722	NR_033626	1810010D01Rik	Outside	+	+	+	160
91	15	63	359	chr8	114119408	S	+	0	NM_001168622	Znrf1	Intron	+	+	+	-31
92	16	64	359	chr9	123662877	S	+	13451	NM_009913	Ccr9	Outside	+	+	+	-49
93	17	65	359	chr10	20915333	S	+	-34544	NM_001198914	Myb	Outside	+	+	+	-84
94	18	-	359	chr10	86161098	S	-	0	NM_011631	Hsp90b1	Exon	-	-	-	7825
95	19	66	359	chr11	102082516	AS	+	0	NM_001077696	Hdac5	Intron	+	+	+	-1407
96	20	67	359	chr11	106130602	AS	+	0	NM_001130187	Smarcd2	Intron	-	+	+	4655
97	21	68	359	chr13	56277323	AS	+	0	NM_001168615	Tifab	Exon	+	-	+	-154
98	22	-	359	chr14	46006975	AS	-	0	NM_019425	Gnpnat1	Intron	-	-	-	-60611
99	23	69	359	chr14	60050030	AS	+	0	NM_001081024	Setdb2	Exon	-	-	-	-33844
100	24	70	359	chr15	61868287	S	+	1254	NR_003368	Pvt1	Outside	+	+	+	78
101	25	-	359	chr15	66678635	S	-	0	NM_009375	Tg	Exon	+	+	+	9686
102	26	-	359	chr15	100498059	AS	-	0	NM_001270537	Bin2	Outside	+	-	+	443
103	27	71	359	chr17	84705217	AS	+	0	NM_183021	Thada	Intron	+	+	+	-40352
104	28	-	359	chr18	75037871	AS	-	61104	NM_010720	Lipg	Outside	+	+	+	905
105	29	-	359	chr19	3379963	S	-	0	NM_013495	Cpt1a	Intron	+	-	+	7139
106	1	72	410	chr1	189168641	AS	+	0	NM_026367	Gpatch2	Intron	-	+	+	4090
107	2	73	410	chr2	6603458	AS	+	0	NM_001160293	Celf2	Intron	+	+	+	23900
108	3	74	410	chr2	117229523	S	+	-60911	NM_011246	Rasgrp1	Outside	+	+	+	71
109	4	75	410	chr5	108146431	AS	+	0	NM_010278	Gfi1	Exon	+	+	+	1
110	5	76	410	chr5	108161227	S	+	-6403	NM_001267621	Gfi1	Outside	+	+	+	2
111	6	-	410	chr5	136749713	AS	-	0	NM_198602	Cutl1	Intron	+	+	+	-31696
112	7	-	410	chr5	139947691	S	-	0	NM_001159908	Zfand2a	Exon	-	-	-	-18579
113	8	77	410	chr6	56874368	AS	+	-443	NM_026004	Nt5c3	Outside	-	-	-	-39312
114	9	78	410	chr6	89294957	AS	+	0	NM_008881	Plxna1	Intron	+	-	+	19347
115	10	-	410	chr6	115569081	AS	-	0	NM_029780	Raf1	Exon	+	+	+	56346
116	11	79	410	chr6	120891094	S	+	0	NM_001270475	Mical3	Intron	+	+	+	-7364
117	12	-	410	chr7	52330036	AS	-	0	NM_025533	Nosip	Exon	-	-	-	8658
118	13	-	410	chr7	56562354	AS	-	0	NM_175272	Nav2	Intron	+	-	+	-1531
119	14	80	410	chr7	80760378	AS	+	-57098	NR_037569	1810026B05Rik	Outside	+	+	+	2381
120	15	81	410	chr7	118221673	AS	+	0	NM_001040131	Eif4g2	Exon	-	-	-	5771
121	16	82	410	chr7	121311631	S	+	47441	NM_033370	Copb1	Outside	+	+	+	76
122	17	83	410	chr8	117714414	AS	+	0	NM_019573	Wwox	Intron	+	+	+	38126
123	18	-	410	chr9	72208143	S	-	0	NM_146224	Zfp280d	Exon	-	+	+	30631
124	19	84	410	chr10	44721478	S	+	65541	NM_011156	Prep	Outside	+	+	+	104391
125	20	85	410	chr11	11615848	S	+	0	NM_001025597	Ikzf1	Intron	+	+	+	-198
126	21	-	410	chr11	23536289	AS	-	-2659	NM_027860	0610010F05Rik	Outside	-	-	-	45836
127	22	86	410	chr11	86399227	AS	+	0	NM_029478	Vmp1	Intron	+	+	+	841
128	23	87	410	chr12	12943443	AS	+	0	NM_008709	Mycn	Exon	+	+	+	251
129	24	88	410	chr12	70474669	AS	+	0	NM_007481	Arf6	Exon	+	-	+	242
130	25	89	410	chr14	55223552	AS	+	0	NM_028890	4931414P19Rik	Intron	+	-	+	-1069
131	26	-	410	chr14	79791420	S	-	-946	NM_025832	Naa16	Outside	+	+	+	-601
132	27	90	410	chr15	61868877	S	+	664	NR_003368	Pvt1	Outside	+	+	+	-23
133	28	-	410	chr15	84168423	AS	-	0	NM_001162500	Parvg	Intron	-	-	-	-24589
134	29	-	410	chrX	12627463	S	-	-5043	NR_038158	5730405O15Rik	Outside	-	-	-	54465
135	30	91	410	chrX	138090157	AS	+	0	NM_001163155	Col4a5	Intron	-	+	+	-10563
136	31	92	410	chrX	151615505	S	+	32176	NM_009121	Sat1	Outside	-	-	-	158418
