# Supplementary material for: Novel principles of gamma-retroviral insertional transcription activation in murine leukemia virus-induced end-stage tumors
Source: Retrovirology. 2014 May 19;11:36. doi: 10.1186/1742-4690-11-36 (PMC4098794; doi:10.1186/1742-4690-11-36)
Supplement: Additional file 3 — Integrations identified in NMRI mice using splinkerette-based PCR. The dataset contains integrations from several cohorts of NMRI mice infected with SL3-3 including a cohort of 20 mice from which the four mouse tumors (324 through 410) subjected to RNA-seq originate (described in Methods). The integrations are sorted in order of decreasing number of tags at a locus. The first column shows tumors used in the present study for RNA-seq and/or qPCR and RACE. The layout column shows the orientations of integrations with respect to the genes: e.g. at chr5:108,167,153 the provirus is located 6,660 bp downstream from Evi5 in the opposite (antisense) orientation relative to this gene. [file 1742-4690-11-36-S3.xlsx]

## Sheet: Sheet1
Additional file 3 Integrations identified in NMRI mice using splinkerette-based PCR
	Multiple Tag Regions
	1. chr5:108167153-108210405 (28 tags in 43253 bp)
Tumors used in the study	Integration Site	Gene ID	Layout	Description
	chr5:108167153	14020	MLV+Gene- 6660	[Evi5] ecotropic viral integration site 5 Blocks:8 Size:64988 Src:knownGene
	chr5:108167487	14020	MLV+Gene- 6326	[Evi5] ecotropic viral integration site 5 Blocks:8 Size:64988 Src:knownGene
	chr5:108167736	14020	MLV+Gene- 6077	[Evi5] ecotropic viral integration site 5 Blocks:8 Size:64988 Src:knownGene
	chr5:108167902	14020	MLV+Gene- 5911	[Evi5] ecotropic viral integration site 5 Blocks:8 Size:64988 Src:knownGene
	chr5:108167919	14020	MLV+Gene- 5894	[Evi5] ecotropic viral integration site 5 Blocks:8 Size:64988 Src:knownGene
	chr5:108167921	14020	MLV+Gene- 5892	[Evi5] ecotropic viral integration site 5 Blocks:8 Size:64988 Src:knownGene
	chr5:108167936	14020	MLV+Gene- 5877	[Evi5] ecotropic viral integration site 5 Blocks:8 Size:64988 Src:knownGene
	chr5:108167939	14020	MLV+Gene- 5874	[Evi5] ecotropic viral integration site 5 Blocks:8 Size:64988 Src:knownGene
	chr5:108167941	14020	MLV+Gene- 5872	[Evi5] ecotropic viral integration site 5 Blocks:8 Size:64988 Src:knownGene
	chr5:108167982	14020	MLV+Gene- 5831	[Evi5] ecotropic viral integration site 5 Blocks:8 Size:64988 Src:knownGene
	chr5:108176341	14020	Gene-MLV+ Exon 8 UTR	[Evi5] ecotropic viral integration site 5 Blocks:8 Size:64988 Src:knownGene
	chr5:108177346	14020	Gene-MLV+ Exon 8	[Evi5] ecotropic viral integration site 5 Blocks:8 Size:64988 Src:knownGene
	chr5:108177645	14020	Gene-MLV+ Intron 7	[Evi5] ecotropic viral integration site 5 Blocks:8 Size:64988 Src:knownGene
	chr5:108178399	14020	Gene-MLV+ Intron 7	[Evi5] ecotropic viral integration site 5 Blocks:8 Size:64988 Src:knownGene
	chr5:108178452	14020	Gene-MLV+ Intron 7	[Evi5] ecotropic viral integration site 5 Blocks:8 Size:64988 Src:knownGene
	chr5:108178969	14020	Gene-MLV+ Intron 7	[Evi5] ecotropic viral integration site 5 Blocks:8 Size:64988 Src:knownGene
	chr5:108179362	14020	Gene-MLV+ Intron 7	[Evi5] ecotropic viral integration site 5 Blocks:8 Size:64988 Src:knownGene
	chr5:108179500	14020	Gene-MLV+ Intron 7	[Evi5] ecotropic viral integration site 5 Blocks:8 Size:64988 Src:knownGene
	chr5:108179500	14020	Gene-MLV+ Intron 7	[Evi5] ecotropic viral integration site 5 Blocks:8 Size:64988 Src:knownGene
	chr5:108179507	14020	Gene-MLV+ Intron 7	[Evi5] ecotropic viral integration site 5 Blocks:8 Size:64988 Src:knownGene
	chr5:108180126	14020	Gene-MLV- Intron 7	[Evi5] ecotropic viral integration site 5 Blocks:8 Size:64988 Src:knownGene
	chr5:108180126	14020	Gene-MLV- Intron 7	[Evi5] ecotropic viral integration site 5 Blocks:8 Size:64988 Src:knownGene
	chr5:108180244	14020	Gene-MLV+ Intron 7	[Evi5] ecotropic viral integration site 5 Blocks:8 Size:64988 Src:knownGene
	chr5:108182273	14020	Gene-MLV+ Intron 7	[Evi5] ecotropic viral integration site 5 Blocks:8 Size:64988 Src:knownGene
	chr5:108182499	14020	Gene-MLV+ Intron 7	[Evi5] ecotropic viral integration site 5 Blocks:8 Size:64988 Src:knownGene
	chr5:108182686	14020	Gene-MLV- Intron 7	[Evi5] ecotropic viral integration site 5 Blocks:8 Size:64988 Src:knownGene
	chr5:108183556	14020	Gene-MLV+ Intron 7	[Evi5] ecotropic viral integration site 5 Blocks:8 Size:64988 Src:knownGene
	chr5:108210405	14020	Gene-MLV- Intron 6	[Evi5] ecotropic viral integration site 5 Blocks:8 Size:64988 Src:knownGene
	2. chr5:108155227-108161891 (22 tags in 6665 bp)
	Integration Site	Gene ID	Layout	Description
	chr5:108155227	414110	Gene+MLV+ Exon 2 UTR	[AK146255] Mus musculus CRL-1722 L5178Y-R cDNA, RIKEN full-length enriched library, clone:I730043G20 product:unclassifiable, full insert sequence. Blocks:2 Size:1948 Src:knownGene
	chr5:108155516	414110	Gene+MLV+ Exon 2 UTR	[AK146255] Mus musculus CRL-1722 L5178Y-R cDNA, RIKEN full-length enriched library, clone:I730043G20 product:unclassifiable, full insert sequence. Blocks:2 Size:1948 Src:knownGene
	chr5:108155676	414110	Gene+MLV+ Exon 2 UTR	[AK146255] Mus musculus CRL-1722 L5178Y-R cDNA, RIKEN full-length enriched library, clone:I730043G20 product:unclassifiable, full insert sequence. Blocks:2 Size:1948 Src:knownGene
	chr5:108155807	414110	Gene+MLV+ Exon 2 UTR	[AK146255] Mus musculus CRL-1722 L5178Y-R cDNA, RIKEN full-length enriched library, clone:I730043G20 product:unclassifiable, full insert sequence. Blocks:2 Size:1948 Src:knownGene
	chr5:108156770	414110	Gene+MLV+ Intron 1 UTR	[AK079802] Mus musculus 0 day neonate thymus cDNA, RIKEN full-length enriched library, clone:A430072P03 product:unclassifiable, full insert sequence. Blocks:2 Size:2404 Src:knownGene
	chr5:108157130	414110	Gene+MLV+ Intron 1 UTR	[AK079802] Mus musculus 0 day neonate thymus cDNA, RIKEN full-length enriched library, clone:A430072P03 product:unclassifiable, full insert sequence. Blocks:2 Size:2404 Src:knownGene
	chr5:108157307	414110	Gene+MLV+ Intron 1 UTR	[AK079802] Mus musculus 0 day neonate thymus cDNA, RIKEN full-length enriched library, clone:A430072P03 product:unclassifiable, full insert sequence. Blocks:2 Size:2404 Src:knownGene
	chr5:108159829	414110	Gene+MLV+ 2008	[AK079802] Mus musculus 0 day neonate thymus cDNA, RIKEN full-length enriched library, clone:A430072P03 product:unclassifiable, full insert sequence. Blocks:2 Size:2404 Src:knownGene
	chr5:108159831	414110	Gene+MLV+ 2010	[AK079802] Mus musculus 0 day neonate thymus cDNA, RIKEN full-length enriched library, clone:A430072P03 product:unclassifiable, full insert sequence. Blocks:2 Size:2404 Src:knownGene
	chr5:108159900	414110	Gene+MLV- 2079	[AK079802] Mus musculus 0 day neonate thymus cDNA, RIKEN full-length enriched library, clone:A430072P03 product:unclassifiable, full insert sequence. Blocks:2 Size:2404 Src:knownGene
	chr5:108160055	414110	Gene+MLV+ 2234	[AK079802] Mus musculus 0 day neonate thymus cDNA, RIKEN full-length enriched library, clone:A430072P03 product:unclassifiable, full insert sequence. Blocks:2 Size:2404 Src:knownGene
	chr5:108160107	414110	Gene+MLV+ 2286	[AK079802] Mus musculus 0 day neonate thymus cDNA, RIKEN full-length enriched library, clone:A430072P03 product:unclassifiable, full insert sequence. Blocks:2 Size:2404 Src:knownGene
	chr5:108160787	414110	Gene+MLV+ 2966	[AK079802] Mus musculus 0 day neonate thymus cDNA, RIKEN full-length enriched library, clone:A430072P03 product:unclassifiable, full insert sequence. Blocks:2 Size:2404 Src:knownGene
	chr5:108160990	414110	Gene+MLV+ 3169	[AK079802] Mus musculus 0 day neonate thymus cDNA, RIKEN full-length enriched library, clone:A430072P03 product:unclassifiable, full insert sequence. Blocks:2 Size:2404 Src:knownGene
	chr5:108161027	414110	Gene+MLV+ 3206	[AK079802] Mus musculus 0 day neonate thymus cDNA, RIKEN full-length enriched library, clone:A430072P03 product:unclassifiable, full insert sequence. Blocks:2 Size:2404 Src:knownGene
	chr5:108161273	414110	Gene+MLV+ 3452	[AK079802] Mus musculus 0 day neonate thymus cDNA, RIKEN full-length enriched library, clone:A430072P03 product:unclassifiable, full insert sequence. Blocks:2 Size:2404 Src:knownGene
	chr5:108161395	414110	Gene+MLV+ 3574	[AK079802] Mus musculus 0 day neonate thymus cDNA, RIKEN full-length enriched library, clone:A430072P03 product:unclassifiable, full insert sequence. Blocks:2 Size:2404 Src:knownGene
	chr5:108161475	414110	Gene+MLV+ 3654	[AK079802] Mus musculus 0 day neonate thymus cDNA, RIKEN full-length enriched library, clone:A430072P03 product:unclassifiable, full insert sequence. Blocks:2 Size:2404 Src:knownGene
	chr5:108161568	414110	Gene+MLV+ 3747	[AK079802] Mus musculus 0 day neonate thymus cDNA, RIKEN full-length enriched library, clone:A430072P03 product:unclassifiable, full insert sequence. Blocks:2 Size:2404 Src:knownGene
	chr5:108161659	414110	Gene+MLV+ 3838	[AK079802] Mus musculus 0 day neonate thymus cDNA, RIKEN full-length enriched library, clone:A430072P03 product:unclassifiable, full insert sequence. Blocks:2 Size:2404 Src:knownGene
	chr5:108161870	414110	Gene+MLV+ 4049	[AK079802] Mus musculus 0 day neonate thymus cDNA, RIKEN full-length enriched library, clone:A430072P03 product:unclassifiable, full insert sequence. Blocks:2 Size:2404 Src:knownGene
	chr5:108161891	414110	Gene+MLV+ 4070	[AK079802] Mus musculus 0 day neonate thymus cDNA, RIKEN full-length enriched library, clone:A430072P03 product:unclassifiable, full insert sequence. Blocks:2 Size:2404 Src:knownGene
	3. chr15:61851133-62072963 (12 tags in 221831 bp)
	Integration Site	Gene ID	Layout	Description
	chr15:61851133	19296	MLV+Gene+ 18408	[NR_003368] Mus musculus adult male urinary bladder cDNA, RIKEN full-length enriched library, clone:9530065L16 product:unclassifiable, full insert sequence. Blocks:9 Size:212989 Src:knownGene
	chr15:61871511	19296	Gene+MLV+ Intron 1 UTR	[NR_003368] Mus musculus adult male urinary bladder cDNA, RIKEN full-length enriched library, clone:9530065L16 product:unclassifiable, full insert sequence. Blocks:9 Size:212989 Src:knownGene
	chr15:61997089	19296	Gene+MLV+ Intron 4 UTR	[NR_003368] Mus musculus adult male urinary bladder cDNA, RIKEN full-length enriched library, clone:9530065L16 product:unclassifiable, full insert sequence. Blocks:9 Size:212989 Src:knownGene
	chr15:61999171	19296	Gene+MLV+ Intron 4 UTR	[NR_003368] Mus musculus adult male urinary bladder cDNA, RIKEN full-length enriched library, clone:9530065L16 product:unclassifiable, full insert sequence. Blocks:9 Size:212989 Src:knownGene
	chr15:62000933	19296	Gene+MLV+ Intron 4 UTR	[NR_003368] Mus musculus adult male urinary bladder cDNA, RIKEN full-length enriched library, clone:9530065L16 product:unclassifiable, full insert sequence. Blocks:9 Size:212989 Src:knownGene
	chr15:62003464	19296	Gene+MLV- Intron 4 UTR	[NR_003368] Mus musculus adult male urinary bladder cDNA, RIKEN full-length enriched library, clone:9530065L16 product:unclassifiable, full insert sequence. Blocks:9 Size:212989 Src:knownGene
	chr15:62009080	19296	Gene+MLV+ Intron 5 UTR	[NR_003368] Mus musculus adult male urinary bladder cDNA, RIKEN full-length enriched library, clone:9530065L16 product:unclassifiable, full insert sequence. Blocks:9 Size:212989 Src:knownGene
	chr15:62009406	19296	Gene+MLV+ Intron 5 UTR	[NR_003368] Mus musculus adult male urinary bladder cDNA, RIKEN full-length enriched library, clone:9530065L16 product:unclassifiable, full insert sequence. Blocks:9 Size:212989 Src:knownGene
	chr15:62009883	19296	Gene+MLV+ Intron 5 UTR	[NR_003368] Mus musculus adult male urinary bladder cDNA, RIKEN full-length enriched library, clone:9530065L16 product:unclassifiable, full insert sequence. Blocks:9 Size:212989 Src:knownGene
	chr15:62012770	19296	Gene+MLV+ Intron 5 UTR	[NR_003368] Mus musculus adult male urinary bladder cDNA, RIKEN full-length enriched library, clone:9530065L16 product:unclassifiable, full insert sequence. Blocks:9 Size:212989 Src:knownGene
	chr15:62072961	19296	Gene+MLV+ Intron 5 UTR	[NR_003368] Mus musculus adult male urinary bladder cDNA, RIKEN full-length enriched library, clone:9530065L16 product:unclassifiable, full insert sequence. Blocks:9 Size:212989 Src:knownGene
359	chr15:62072963	19296	Gene+MLV+ Intron 5 UTR	[NR_003368] Mus musculus adult male urinary bladder cDNA, RIKEN full-length enriched library, clone:9530065L16 product:unclassifiable, full insert sequence. Blocks:9 Size:212989 Src:knownGene
	4. chr17:47651286-47736157 (12 tags in 84872 bp)
	Integration Site	Gene ID	Layout	Description
	chr17:47651286	12445	Gene+MLV- Intron 1 UTR	[Ccnd3] cyclin D3 Blocks:7 Size:94638 Src:knownGene
327	chr17:47657093	12445	Gene+MLV- Intron 1 UTR	[Ccnd3] cyclin D3 Blocks:7 Size:94638 Src:knownGene
	chr17:47662586	12445	Gene+MLV- Intron 1 UTR	[Ccnd3] cyclin D3 Blocks:7 Size:94638 Src:knownGene
	chr17:47664945	12445	Gene+MLV- Intron 1 UTR	[Ccnd3] cyclin D3 Blocks:7 Size:94638 Src:knownGene
	chr17:47667576	12445	Gene+MLV- Intron 1 UTR	[Ccnd3] cyclin D3 Blocks:7 Size:94638 Src:knownGene
	chr17:47668901	12445	Gene+MLV- Intron 1 UTR	[Ccnd3] cyclin D3 Blocks:7 Size:94638 Src:knownGene
	chr17:47668908	12445	Gene+MLV- Intron 1 UTR	[Ccnd3] cyclin D3 Blocks:7 Size:94638 Src:knownGene
	chr17:47669082	12445	Gene+MLV- Intron 1 UTR	[Ccnd3] cyclin D3 Blocks:7 Size:94638 Src:knownGene
	chr17:47669140	12445	Gene+MLV- Intron 1 UTR	[Ccnd3] cyclin D3 Blocks:7 Size:94638 Src:knownGene
	chr17:47671218	12445	Gene+MLV- Intron 1 UTR	[Ccnd3] cyclin D3 Blocks:7 Size:94638 Src:knownGene
	chr17:47691018	12445	Gene+MLV- Intron 1 UTR	[Ccnd3] cyclin D3 Blocks:7 Size:94638 Src:knownGene
	chr17:47736157	12445	Gene+MLV+ Exon 7 UTR	[Ccnd3] cyclin D3 Blocks:7 Size:94638 Src:knownGene
	5. chr2:117212222-117244189 (12 tags in 31968 bp)
	Integration Site	Gene ID	Layout	Description
	chr2:117212222	uc008lrn.1	MLV+Gene- 27905	[AK040062] Mus musculus 0 day neonate thymus cDNA, RIKEN full-length enriched library, clone:A430054K09 product:unclassifiable, full insert sequence. Blocks:3 Size:3306 Src:knownGene
	chr2:117224273	uc008lrn.1	MLV+Gene- 15854	[AK040062] Mus musculus 0 day neonate thymus cDNA, RIKEN full-length enriched library, clone:A430054K09 product:unclassifiable, full insert sequence. Blocks:3 Size:3306 Src:knownGene
	chr2:117224297	uc008lrn.1	MLV+Gene- 15830	[AK040062] Mus musculus 0 day neonate thymus cDNA, RIKEN full-length enriched library, clone:A430054K09 product:unclassifiable, full insert sequence. Blocks:3 Size:3306 Src:knownGene
	chr2:117224737	uc008lrn.1	MLV+Gene- 15390	[AK040062] Mus musculus 0 day neonate thymus cDNA, RIKEN full-length enriched library, clone:A430054K09 product:unclassifiable, full insert sequence. Blocks:3 Size:3306 Src:knownGene
	chr2:117226687	uc008lrn.1	MLV+Gene- 13440	[AK040062] Mus musculus 0 day neonate thymus cDNA, RIKEN full-length enriched library, clone:A430054K09 product:unclassifiable, full insert sequence. Blocks:3 Size:3306 Src:knownGene
	chr2:117230045	uc008lrn.1	MLV+Gene- 10082	[AK040062] Mus musculus 0 day neonate thymus cDNA, RIKEN full-length enriched library, clone:A430054K09 product:unclassifiable, full insert sequence. Blocks:3 Size:3306 Src:knownGene
	chr2:117237985	uc008lrn.1	MLV+Gene- 2142	[AK040062] Mus musculus 0 day neonate thymus cDNA, RIKEN full-length enriched library, clone:A430054K09 product:unclassifiable, full insert sequence. Blocks:3 Size:3306 Src:knownGene
	chr2:117242773	uc008lrn.1	Gene-MLV+ Intron 1 UTR	[AK040062] Mus musculus 0 day neonate thymus cDNA, RIKEN full-length enriched library, clone:A430054K09 product:unclassifiable, full insert sequence. Blocks:3 Size:3306 Src:knownGene
	chr2:117242815	uc008lrn.1	Gene-MLV+ Intron 1 UTR	[AK040062] Mus musculus 0 day neonate thymus cDNA, RIKEN full-length enriched library, clone:A430054K09 product:unclassifiable, full insert sequence. Blocks:3 Size:3306 Src:knownGene
	chr2:117244148	uc008lrn.1	Gene-MLV+ 715	[AK040062] Mus musculus 0 day neonate thymus cDNA, RIKEN full-length enriched library, clone:A430054K09 product:unclassifiable, full insert sequence. Blocks:3 Size:3306 Src:knownGene
	chr2:117244173	uc008lrn.1	Gene-MLV+ 740	[AK040062] Mus musculus 0 day neonate thymus cDNA, RIKEN full-length enriched library, clone:A430054K09 product:unclassifiable, full insert sequence. Blocks:3 Size:3306 Src:knownGene
	chr2:117244189	uc008lrn.1	Gene-MLV+ 756	[AK040062] Mus musculus 0 day neonate thymus cDNA, RIKEN full-length enriched library, clone:A430054K09 product:unclassifiable, full insert sequence. Blocks:3 Size:3306 Src:knownGene
	6. chr5:108145776-108146723 (7 tags in 948 bp)
	Integration Site	Gene ID	Layout	Description
	chr5:108145776	14581	Gene-MLV+ Exon 3 UTR	[Gfi1] growth factor independent 1 Blocks:3 Size:4679 Src:knownGene
324	chr5:108146095	14581	Gene-MLV- Exon 3 UTR	[Gfi1] growth factor independent 1 Blocks:3 Size:4679 Src:knownGene
	chr5:108146437	14581	Gene-MLV- Exon 3 UTR	[Gfi1] growth factor independent 1 Blocks:3 Size:4679 Src:knownGene
	chr5:108146668	14581	Gene-MLV- Exon 3 UTR	[Gfi1] growth factor independent 1 Blocks:3 Size:4679 Src:knownGene
	chr5:108146690	14581	Gene-MLV- Exon 3 UTR	[Gfi1] growth factor independent 1 Blocks:3 Size:4679 Src:knownGene
	chr5:108146715	14581	Gene-MLV- Exon 3 UTR	[Gfi1] growth factor independent 1 Blocks:3 Size:4679 Src:knownGene
	chr5:108146723	14581	Gene-MLV- Exon 3 UTR	[Gfi1] growth factor independent 1 Blocks:3 Size:4679 Src:knownGene
	7. chr7:121282074-121305605 (7 tags in 23532 bp)
	Integration Site	Gene ID	Layout	Description
	chr7:121282074	66922	Gene-MLV+ 20779	[Rras2] related RAS viral (r-ras) oncogene homolog 2 Blocks:6 Size:70994 Src:knownGene
	chr7:121282459	66922	Gene-MLV+ 21164	[Rras2] related RAS viral (r-ras) oncogene homolog 2 Blocks:6 Size:70994 Src:knownGene
	chr7:121283431	66922	Gene-MLV+ 22136	[Rras2] related RAS viral (r-ras) oncogene homolog 2 Blocks:6 Size:70994 Src:knownGene
	chr7:121302391	66922	Gene-MLV+ 41096	[Rras2] related RAS viral (r-ras) oncogene homolog 2 Blocks:6 Size:70994 Src:knownGene
	chr7:121304200	66922	Gene-MLV+ 42905	[Rras2] related RAS viral (r-ras) oncogene homolog 2 Blocks:6 Size:70994 Src:knownGene
	chr7:121305605	66922	Gene-MLV+ 44310	[Rras2] related RAS viral (r-ras) oncogene homolog 2 Blocks:6 Size:70994 Src:knownGene
	chr7:121305605	66922	Gene-MLV+ 44310	[Rras2] related RAS viral (r-ras) oncogene homolog 2 Blocks:6 Size:70994 Src:knownGene
	8. chr7:121314211-121354895 (6 tags in 40685 bp)
	Integration Site	Gene ID	Layout	Description
	chr7:121314211	70349	MLV-Gene- 44861	[Copb1] coatomer protein complex, subunit beta 1 Blocks:22 Size:39122 Src:knownGene
	chr7:121314263	70349	MLV+Gene- 44809	[Copb1] coatomer protein complex, subunit beta 1 Blocks:22 Size:39122 Src:knownGene
	chr7:121316532	70349	MLV+Gene- 42540	[Copb1] coatomer protein complex, subunit beta 1 Blocks:22 Size:39122 Src:knownGene
	chr7:121353372	70349	MLV+Gene- 5700	[Copb1] coatomer protein complex, subunit beta 1 Blocks:22 Size:39122 Src:knownGene
	chr7:121354117	70349	MLV+Gene- 4955	[Copb1] coatomer protein complex, subunit beta 1 Blocks:22 Size:39122 Src:knownGene
	chr7:121354895	70349	MLV+Gene- 4177	[Copb1] coatomer protein complex, subunit beta 1 Blocks:22 Size:39122 Src:knownGene
	9. chr9:32308434-32366864 (5 tags in 58431 bp)
	Integration Site	Gene ID	Layout	Description
	chr9:32308434	14247	Gene-MLV+ Intron 1	[Fli1] Friend leukemia integration 1 Blocks:9 Size:119161 Src:knownGene
	chr9:32311139	14247	Gene-MLV- Intron 1	[Fli1] Friend leukemia integration 1 Blocks:9 Size:119161 Src:knownGene
	chr9:32350325	14247	Gene-MLV+ 1372	[Fli1] Friend leukemia integration 1 Blocks:9 Size:119161 Src:knownGene
	chr9:32362457	14247	Gene-MLV+ 13504	[Fli1] Friend leukemia integration 1 Blocks:9 Size:119161 Src:knownGene
	chr9:32366864	14247	Gene-MLV+ 17911	[Fli1] Friend leukemia integration 1 Blocks:9 Size:119161 Src:knownGene
	10. chr7:152127821-152234759 (5 tags in 106939 bp)
	Integration Site	Gene ID	Layout	Description
	chr7:152127821	12443	Gene-MLV+ 1991	[Ccnd1] cyclin D1 Blocks:5 Size:9995 Src:knownGene
	chr7:152130330	12443	Gene-MLV+ 4500	[Ccnd1] cyclin D1 Blocks:5 Size:9995 Src:knownGene
	chr7:152207034	12443	Gene-MLV+ 81204	[Ccnd1] cyclin D1 Blocks:5 Size:9995 Src:knownGene
	chr7:152231426	12443	Gene-MLV+ 105596	[Ccnd1] cyclin D1 Blocks:5 Size:9995 Src:knownGene
	chr7:152234759	12443	Gene-MLV+ 108929	[Ccnd1] cyclin D1 Blocks:5 Size:9995 Src:knownGene
	11. chr2:26315635-26368089 (4 tags in 52455 bp)
	Integration Site	Gene ID	Layout	Description
	chr2:26315635	18128	Gene-MLV- Exon 34	[Notch1] Notch gene homolog 1 Blocks:34 Size:45613 Src:knownGene
	chr2:26322448	18128	Gene-MLV+ Intron 26	[Notch1] Notch gene homolog 1 Blocks:34 Size:45613 Src:knownGene
	chr2:26358529	18128	Gene-MLV+ Intron 1	[Notch1] Notch gene homolog 1 Blocks:34 Size:45613 Src:knownGene
	chr2:26368089	18128	Gene-MLV+ 8932	[Notch1] Notch gene homolog 1 Blocks:34 Size:45613 Src:knownGene
	12. chr11:31709863-31721833 (4 tags in 11971 bp)
	Integration Site	Gene ID	Layout	Description
	chr11:31709863	414116	Gene-MLV- Intron 1 UTR	[AK085420] Mus musculus 0 day neonate kidney cDNA, RIKEN full-length enriched library, clone:D630024D03 product:unclassifiable, full insert sequence. Blocks:5 Size:23860 Src:knownGene
	chr11:31709865	414116	Gene-MLV- Intron 1 UTR	[AK085420] Mus musculus 0 day neonate kidney cDNA, RIKEN full-length enriched library, clone:D630024D03 product:unclassifiable, full insert sequence. Blocks:5 Size:23860 Src:knownGene
	chr11:31721797	414116	Gene-MLV- Intron 1 UTR	[AK085420] Mus musculus 0 day neonate kidney cDNA, RIKEN full-length enriched library, clone:D630024D03 product:unclassifiable, full insert sequence. Blocks:5 Size:23860 Src:knownGene
	chr11:31721833	414116	Gene-MLV- Intron 1 UTR	[AK085420] Mus musculus 0 day neonate kidney cDNA, RIKEN full-length enriched library, clone:D630024D03 product:unclassifiable, full insert sequence. Blocks:5 Size:23860 Src:knownGene
	13. chr11:93930446-93930486 (3 tags in 41 bp)
	Integration Site	Gene ID	Layout	Description
	chr11:93930446	70834	Gene+MLV+ Exon 6 UTR	[JSAP2] Mus musculus mRNA for JSAP2a, complete cds. Blocks:6 Size:76570 Src:knownGene
	chr11:93930455	70834	Gene+MLV+ Exon 6 UTR	[JSAP2] Mus musculus mRNA for JSAP2a, complete cds. Blocks:6 Size:76570 Src:knownGene
410	chr11:93930486	70834	Gene+MLV+ Exon 6 UTR	[JSAP2] Mus musculus mRNA for JSAP2a, complete cds. Blocks:6 Size:76570 Src:knownGene
	14. chrX:50097946-50113242 (3 tags in 15297 bp)
	Integration Site	Gene ID	Layout	Description
	chrX:50097946	751866	Gene-MLV- Intron 1 UTR	[AK084356] Mus musculus 12 days embryo eyeball cDNA, RIKEN full-length enriched library, clone:D230030I08 product:unclassifiable, full insert sequence. Blocks:2 Size:2398 Src:knownGene
	chrX:50112747	751866	Gene-MLV+ 14610	[AK084356] Mus musculus 12 days embryo eyeball cDNA, RIKEN full-length enriched library, clone:D230030I08 product:unclassifiable, full insert sequence. Blocks:2 Size:2398 Src:knownGene
	chrX:50113242	751866	Gene-MLV- 15105	[AK084356] Mus musculus 12 days embryo eyeball cDNA, RIKEN full-length enriched library, clone:D230030I08 product:unclassifiable, full insert sequence. Blocks:2 Size:2398 Src:knownGene
	15. chr17:29529355-29535765 (3 tags in 6411 bp)
	Integration Site	Gene ID	Layout	Description
	chr17:29529355	26382	Gene+MLV- 12857	[Fgd2] FYVE, RhoGEF and PH domain containing 2 Blocks:16 Size:18640 Src:knownGene
	chr17:29535490	26382	Gene+MLV- 18992	[Fgd2] FYVE, RhoGEF and PH domain containing 2 Blocks:16 Size:18640 Src:knownGene
	chr17:29535765	26382	Gene+MLV+ 19267	[Fgd2] FYVE, RhoGEF and PH domain containing 2 Blocks:16 Size:18640 Src:knownGene
	16. chr5:108130199-108133842 (3 tags in 3644 bp)
	Integration Site	Gene ID	Layout	Description
	chr5:108130199	654809	Gene-MLV- Intron 2 UTR	[AK037419] Mus musculus adult male testis cDNA, RIKEN full-length enriched library, clone:4930428O21 product:unclassifiable, full insert sequence. Blocks:3 Size:5269 Src:knownGene
	chr5:108130199	654809	Gene-MLV- Intron 2 UTR	[AK037419] Mus musculus adult male testis cDNA, RIKEN full-length enriched library, clone:4930428O21 product:unclassifiable, full insert sequence. Blocks:3 Size:5269 Src:knownGene
	chr5:108133842	654809	Gene-MLV- 1343	[AK037419] Mus musculus adult male testis cDNA, RIKEN full-length enriched library, clone:4930428O21 product:unclassifiable, full insert sequence. Blocks:3 Size:5269 Src:knownGene
	17. chr19:41905936-41906061 (3 tags in 126 bp)
	Integration Site	Gene ID	Layout	Description
327	chr19:41905936	14296	Gene+MLV+ Exon 1 UTR	[Frat1] GSK-3 binding protein FRAT1 Blocks:1 Size:2468 Src:knownGene
	chr19:41906051	14296	Gene+MLV+ Exon 1 UTR	[Frat1] GSK-3 binding protein FRAT1 Blocks:1 Size:2468 Src:knownGene
	chr19:41906061	14296	Gene+MLV+ Exon 1 UTR	[Frat1] GSK-3 binding protein FRAT1 Blocks:1 Size:2468 Src:knownGene
	18. chr16:93767809-93819160 (3 tags in 51352 bp)
	Integration Site	Gene ID	Layout	Description
	chr16:93767809	70028	Gene+MLV- Intron 18	[Dopey2] pad-1-like isoform 1 Blocks:37 Size:98682 Src:knownGene
	chr16:93787831	70028	Gene+MLV+ Intron 26	[Dopey2] pad-1-like isoform 1 Blocks:37 Size:98682 Src:knownGene
	chr16:93819160	70028	Gene+MLV+ 8327	[Dopey2] pad-1-like isoform 1 Blocks:36 Size:80490 Src:knownGene
	19. chr10:20904597-20960366 (3 tags in 55770 bp)
	Integration Site	Gene ID	Layout	Description
	chr10:20904597	uc007eok.1	MLV-Gene+ 2152	[AK041716] Mus musculus 3 days neonate thymus cDNA, RIKEN full-length enriched library, clone:A630031O13 product:unclassifiable, full insert sequence. Blocks:2 Size:1674 Src:knownGene
	chr10:20909289	uc007eok.1	Gene+MLV+ 866	[AK041716] Mus musculus 3 days neonate thymus cDNA, RIKEN full-length enriched library, clone:A630031O13 product:unclassifiable, full insert sequence. Blocks:2 Size:1674 Src:knownGene
	chr10:20960366	uc007eok.1	Gene+MLV+ 51943	[AK041716] Mus musculus 3 days neonate thymus cDNA, RIKEN full-length enriched library, clone:A630031O13 product:unclassifiable, full insert sequence. Blocks:2 Size:1674 Src:knownGene
	20. chr1:24012052-24012580 (2 tags in 529 bp)
	Integration Site	Gene ID	Layout	Description
	chr1:24012052	68002	Gene-MLV- Intron 1	[1110058L19Rik] hypothetical protein LOC68002 Blocks:3 Size:9695 Src:knownGene
	chr1:24012580	68002	Gene-MLV- 101	[1110058L19Rik] hypothetical protein LOC68002 Blocks:3 Size:9695 Src:knownGene
	21. chr5:34574208-34574264 (2 tags in 57 bp)
	Integration Site	Gene ID	Layout	Description
	chr5:34574208	231125	Gene-MLV- Intron 6	[Zfyve28] zinc finger, FYVE domain containing 28 Blocks:13 Size:93431 Src:knownGene
	chr5:34574264	231125	Gene-MLV- Intron 6	[Zfyve28] zinc finger, FYVE domain containing 28 Blocks:13 Size:93431 Src:knownGene
	22. chr2:152616260-152616260 (2 tags in 1 bp)
	Integration Site	Gene ID	Layout	Description
	chr2:152616260	12048	Gene-MLV- Intron 1	[Bcl2l1] Apoptosis regulator Bcl-X (Bcl-2-like 1 protein). Blocks:2 Size:49323 Src:knownGene
	chr2:152616260	12048	Gene-MLV- Intron 1	[Bcl2l1] Apoptosis regulator Bcl-X (Bcl-2-like 1 protein). Blocks:2 Size:49323 Src:knownGene
	23. chr6:115073106-115073108 (2 tags in 3 bp)
	Integration Site	Gene ID	Layout	Description
329	chr6:115073106	uc009dil.1	MLV-Gene- 4513	[AK038749] Mus musculus adult male hypothalamus cDNA, RIKEN full-length enriched library, clone:A230059N19 product:unclassifiable, full insert sequence. Blocks:2 Size:7171 Src:knownGene
324	chr6:115073108	uc009dil.1	MLV-Gene- 4511	[AK038749] Mus musculus adult male hypothalamus cDNA, RIKEN full-length enriched library, clone:A230059N19 product:unclassifiable, full insert sequence. Blocks:2 Size:7171 Src:knownGene
	24. chr4:100839796-100857708 (2 tags in 17913 bp)
	Integration Site	Gene ID	Layout	Description
	chr4:100839796	16451	Gene-MLV+ Intron 11	[Jak1] Janus kinase 1 Blocks:25 Size:113309 Src:knownGene
	chr4:100857708	16451	Gene-MLV- Intron 4	[Jak1] Janus kinase 1 Blocks:25 Size:113309 Src:knownGene
	25. chr16:95676244-95686889 (2 tags in 10646 bp)
	Integration Site	Gene ID	Layout	Description
	chr16:95676244	13876	Gene-MLV- Intron 1	[Erg] avian erythroblastosis virus E-26 (v-ets) Blocks:10 Size:99120 Src:knownGene
	chr16:95686889	13876	Gene-MLV- Intron 2	[Erg] avian erythroblastosis virus E-26 (v-ets) Blocks:11 Size:170162 Src:knownGene
	26. chr19:37568163-37569894 (2 tags in 1732 bp)
	Integration Site	Gene ID	Layout	Description
	chr19:37568163	78640	Gene+MLV+ 21846	[AK018976] Mus musculus adult male testis cDNA, RIKEN full-length enriched library, clone:1700122C19 product:unclassifiable, full insert sequence. Blocks:2 Size:6574 Src:knownGene
	chr19:37569894	78640	Gene+MLV+ 23577	[AK018976] Mus musculus adult male testis cDNA, RIKEN full-length enriched library, clone:1700122C19 product:unclassifiable, full insert sequence. Blocks:2 Size:6574 Src:knownGene
	27. chr16:32518117-32533996 (2 tags in 15880 bp)
	Integration Site	Gene ID	Layout	Description
	chr16:32518117	245308	Gene+MLV- 10817	[Zdhhc19] zinc finger, DHHC domain containing 19 Blocks:9 Size:10934 Src:knownGene
	chr16:32533996	245308	Gene+MLV- 26696	[Zdhhc19] zinc finger, DHHC domain containing 19 Blocks:9 Size:10934 Src:knownGene
	28. chr10:62016156-62016258 (2 tags in 103 bp)
	Integration Site	Gene ID	Layout	Description
	chr10:62016156	72320	Gene-MLV- Intron 7	[2510003E04Rik] hypothetical protein LOC72320 Blocks:8 Size:39832 Src:knownGene
	chr10:62016258	72320	Gene-MLV- Intron 7	[2510003E04Rik] hypothetical protein LOC72320 Blocks:8 Size:39832 Src:knownGene
	29. chr10:20603871-20812078 (2 tags in 208208 bp)
	Integration Site	Gene ID	Layout	Description
	chr10:20603871	52906	MLV-Gene+ 68598	[Ahi1] Abelson helper integration site Blocks:24 Size:127766 Src:knownGene
	chr10:20812078	52906	Gene+MLV- 11843	[Ahi1] Abelson helper integration site Blocks:24 Size:127766 Src:knownGene
	30. chr15:65576061-65576097 (2 tags in 37 bp)
	Integration Site	Gene ID	Layout	Description
	chr15:65576061	76740	MLV-Gene+ 42541	[KIAA0143] Mus musculus KIAA0143 mRNA for similar to conserved membrane protein at 44E, complete cds. Blocks:3 Size:4311 Src:knownGene
	chr15:65576097	76740	MLV-Gene+ 42505	[KIAA0143] Mus musculus KIAA0143 mRNA for similar to conserved membrane protein at 44E, complete cds. Blocks:3 Size:4311 Src:knownGene
	31. chr19:8166681-8166849 (2 tags in 169 bp)
	Integration Site	Gene ID	Layout	Description
	chr19:8166681	434674	Gene-MLV+ Intron 5	[EG434674] hypothetical protein LOC434674 Blocks:10 Size:69774 Src:knownGene
	chr19:8166849	434674	Gene-MLV+ Intron 5	[EG434674] hypothetical protein LOC434674 Blocks:10 Size:69774 Src:knownGene
	32. chr8:91216433-91216520 (2 tags in 88 bp)
	Integration Site	Gene ID	Layout	Description
	chr8:91216433	257632	Gene+MLV- 4060	[Nod2] caspase recruitment domain family, member 15 Blocks:13 Size:41128 Src:knownGene
	chr8:91216520	257632	Gene+MLV- 4147	[Nod2] caspase recruitment domain family, member 15 Blocks:13 Size:41128 Src:knownGene
	33. chr8:117359755-117401820 (2 tags in 42066 bp)
	Integration Site	Gene ID	Layout	Description
	chr8:117359755	80707	Gene+MLV- Intron 8	[Wwox] WW-domain oxidoreductase Blocks:9 Size:913013 Src:knownGene
	chr8:117401820	80707	Gene+MLV- Intron 8	[Wwox] WW-domain oxidoreductase Blocks:9 Size:913013 Src:knownGene
	34. chr3:29960524-30005489 (2 tags in 44966 bp)
	Integration Site	Gene ID	Layout	Description
	chr3:29960524	14013	Gene-MLV+ Intron 1	[Evi1] Adult male colon cDNA, RIKEN full-length enriched library, clone:9030417P20 product:ecotropic viral integration site 1, full insert sequence. Blocks:15 Size:187708 Src:knownGene
	chr3:30005489	14013	Gene-MLV+ Intron 1	[Evi1] Adult male colon cDNA, RIKEN full-length enriched library, clone:9030417P20 product:ecotropic viral integration site 1, full insert sequence. Blocks:15 Size:187708 Src:knownGene
	35. chr8:14993745-14999992 (2 tags in 6248 bp)
	Integration Site	Gene ID	Layout	Description
	chr8:14993745	234094	Gene+MLV- Intron 27	[Arhgef10] Rho guanine nucleotide exchange factor (GEF) 10 Blocks:29 Size:89369 Src:knownGene
	chr8:14999992	234094	Gene+MLV- Exon 29 UTR	[Arhgef10] Rho guanine nucleotide exchange factor (GEF) 10 Blocks:29 Size:89369 Src:knownGene
	36. chr14:28052075-28204749 (2 tags in 152675 bp)
	Integration Site	Gene ID	Layout	Description
	chr14:28052075	71704	Gene+MLV+ Intron 4	[Arhgef3] Rho guanine nucleotide exchange factor (GEF) 3 Blocks:14 Size:289006 Src:knownGene
	chr14:28204749	71704	Gene+MLV- Intron 10	[Arhgef3] Rho guanine nucleotide exchange factor (GEF) 3 Blocks:14 Size:289006 Src:knownGene
	37. chr11:117211839-117211839 (2 tags in 1 bp)
	Integration Site	Gene ID	Layout	Description
	chr11:117211839	53860	Gene+MLV- Intron 3	[Sept9] Septin-9 (SL3-3 integration site 1 protein). Blocks:12 Size:162648 Src:knownGene
	chr11:117211839	53860	Gene+MLV- Intron 3	[Sept9] Septin-9 (SL3-3 integration site 1 protein). Blocks:12 Size:162648 Src:knownGene
	38. chr6:99085964-99214158 (2 tags in 128195 bp)
	Integration Site	Gene ID	Layout	Description
	chr6:99085964	108655	Gene-MLV+ Intron 1	[Foxp1] forkhead box P1 Blocks:16 Size:232940 Src:knownGene
	chr6:99214158	108655	Gene-MLV+ Intron 1 UTR	[Foxp1] forkhead box P1 Blocks:18 Size:336426 Src:knownGene
	39. chr9:45012437-45053143 (2 tags in 40707 bp)
	Integration Site	Gene ID	Layout	Description
	chr9:45012437	408059	Gene+MLV- Intron 1 UTR	[AK138393] Mus musculus adult male hypothalamus cDNA, RIKEN full-length enriched library, clone:A230090L09 product:unclassifiable, full insert sequence. Blocks:5 Size:67971 Src:knownGene
	chr9:45053143	408059	Gene+MLV+ Intron 4 UTR	[AK138393] Mus musculus adult male hypothalamus cDNA, RIKEN full-length enriched library, clone:A230090L09 product:unclassifiable, full insert sequence. Blocks:5 Size:67971 Src:knownGene
	40. chr12:12355379-12355429 (2 tags in 51 bp)
	Integration Site	Gene ID	Layout	Description
	chr12:12355379	76820	Gene+MLV+ Intron 4	[D12Ertd553e] hypothetical protein LOC76820 Blocks:13 Size:114185 Src:knownGene
	chr12:12355429	76820	Gene+MLV+ Intron 4	[D12Ertd553e] hypothetical protein LOC76820 Blocks:13 Size:114185 Src:knownGene
	Single Tag Integration Sites
	Integration Site	Gene ID	Layout	Description
	chr1:16234374	29819	Gene-MLV+ Intron 12	[Stau2] Double-stranded RNA-binding protein Staufen homolog 2. Blocks:14 Size:290444 Src:knownGene
	chr1:43519912	17974	Gene+MLV- Intron 1 UTR	[Nck2] non-catalytic region of tyrosine kinase adaptor Blocks:5 Size:124762 Src:knownGene
	chr1:52203819	20846	Gene+MLV- Intron 15	[Stat1] signal transducer and activator of transcription Blocks:23 Size:35836 Src:knownGene
	chr1:53904255	329152	Gene-MLV- Intron 20	[Hecw2] HECT, C2 and WW domain containing E3 ubiquitin Blocks:28 Size:227306 Src:knownGene
	chr1:73802113	109198	Gene-MLV- Intron 6 UTR	[AK079660] Mus musculus adult male spinal cord cDNA, RIKEN full-length enriched library, clone:A330023J11 product:hypothetical protein, full insert sequence. Blocks:9 Size:246379 Src:knownGene
	chr1:74443698	227292	Gene+MLV- Exon 7 UTR	[Ctdsp1] CTD (carboxy-terminal domain, RNA polymerase II, Blocks:7 Size:5687 Src:knownGene
	chr1:88419055	19231	MLV-Gene+ 4255	[Ptma] prothymosin alpha Blocks:5 Size:3963 Src:knownGene
	chr1:133905079	13714	Gene+MLV- Intron 1 UTR	[Elk4] ELK4, member of ETS oncogene family Blocks:6 Size:16234 Src:knownGene
	chr1:135141780	240753	MLV+Gene+ 902	[Plekha6] pleckstrin homology domain containing, family A Blocks:27 Size:55544 Src:knownGene
	chr1:136229328	100042382	Gene-MLV- Exon 3 UTR	[LOC100042382] Blocks:3 Size:12440 Src:model_refSeq
	chr1:137030149	320139	Gene+MLV- Intron 1 UTR	[Ptpn7] protein tyrosine phosphatase, non-receptor type Blocks:10 Size:12596 Src:knownGene
	chr1:140682389	16876	MLV+Gene- 39373	[Lhx9] LIM homeobox protein 9 isoform a Blocks:5 Size:17259 Src:knownGene
	chr1:153855380	69399	Gene-MLV+ Intron 1 UTR	[1700025G04Rik] Mus musculus adult male testis cDNA, RIKEN full-length enriched library, clone:1700025G04 product:weakly similar to BG115G20.2 (NOVEL PROTEIN) (FRAGMENT) [Homo sapiens], full insert sequence. Blocks:7 Size:237697 Src:knownGene
	chr1:157001570	58244	MLV+Gene+ 4262	[Stx6] syntaxin 6 Blocks:8 Size:44815 Src:knownGene
	chr1:164555279	17926	MLV-Gene+ 14020	[Myoc] myocilin Blocks:3 Size:10525 Src:knownGene
	chr1:167778294	12503	Gene+MLV- Intron 1	[Cd247] T-cell surface glycoprotein CD3 zeta chain precursor (T-cell receptor T3 zeta chain) (CD247 antigen). Blocks:8 Size:73347 Src:knownGene
	chr1:173851172	30925	Gene+MLV+ Intron 1	[Slamf6] SLAM family member 6 Blocks:8 Size:26332 Src:knownGene
	chr1:178876691	76816	Gene+MLV+ Intron 14	[Sdccag8] centrosomal colon cancer autoantigen Blocks:18 Size:205621 Src:knownGene
	chr1:179423862	uc007dup.1	Gene+MLV+ 17464	[AK156859] Mus musculus activated spleen cDNA, RIKEN full-length enriched library, clone:F830103M01 product:unclassifiable, full insert sequence. Blocks:2 Size:8890 Src:knownGene
	chr1:193700117	98736	MLV+Gene- 13992	[AK076925] Mus musculus adult male testis cDNA, RIKEN full-length enriched library, clone:1700034H15 product:unclassifiable, full insert sequence. Blocks:2 Size:8899 Src:knownGene
	chr10:20875817	17863	Gene-MLV- Intron 2	[Myb] myeloblastosis proto-oncogene product Blocks:15 Size:36055 Src:knownGene
	chr10:34016832	72480	MLV+Gene+ 394	[Tspyl4] TSPY-like 4 Blocks:1 Size:3900 Src:knownGene
	chr10:67147342	100040081	Gene+MLV+ 98207	[LOC100040081] Blocks:6 Size:10501 Src:model_refSeq
	chr10:77101336	22213	Gene+MLV+ Intron 3	[Ube2g2] ubiquitin-conjugating enzyme E2G 2 Blocks:6 Size:23670 Src:knownGene
	chr10:84098226	70428	Gene+MLV- Intron 7	[Polr3b] RNA polymerase III subunit RPC2 Blocks:12 Size:33755 Src:knownGene
	chr10:85202437	uc007glj.1	MLV+Gene+ 9285	[DQ566114] DQ566114 Blocks:1 Size:37 Src:knownGene
	chr10:87084329	18478	Gene+MLV- 37453	[Pah] phenylalanine hydroxylase Blocks:13 Size:62158 Src:knownGene
	chr10:98594289	382406	Gene+MLV- Intron 4	[Wdr51b] WD repeat domain 51B Blocks:12 Size:90818 Src:knownGene
	chr10:120937919	100043500	MLV+Gene+ 9535	[LOC100043500] Blocks:4 Size:12593 Src:model_refSeq
	chr10:126480024	17299	Gene+MLV- Intron 1	[Mettl1] Mus musculus mRNA for methyltransferase related protein, complete cds. Blocks:2 Size:2071 Src:knownGene
	chr11:11614991	22778	Gene+MLV- Intron 3	[Ikzf1] zinc finger protein subfamily 1A, 1 isoform b Blocks:6 Size:75212 Src:knownGene
	chr11:17083061	19058	Gene+MLV+ Intron 2	[Ppp3r1] Mus musculus adult male testis cDNA, RIKEN full-length enriched library, clone:4933413M05 product:protein phospatase 3, regulatory subunit B, alpha isoform (calcineurin B, type I), full insert sequence. Blocks:6 Size:49242 Src:knownGene
	chr11:20732265	216551	Gene-MLV+ 1154	[1110067D22Rik] hypothetical protein LOC216551 Blocks:5 Size:7754 Src:refGene
	chr11:30094483	20742	Gene-MLV+ Intron 1	[Spnb2] spectrin beta 2 isoform 1 Blocks:35 Size:120378 Src:knownGene
	chr11:32095501	16199	Gene-MLV+ Intron 1	[Il9r] interleukin 9 receptor Blocks:9 Size:11226 Src:knownGene
	chr11:32103903	78372	MLV+Gene+ 1511	[3300001G02Rik] RIKEN cDNA 3300001G02 Blocks:5 Size:3570 Src:knownGene
	chr11:32441749	20868	Gene+MLV- Intron 1	[Stk10] serine/threonine kinase 10 Blocks:19 Size:91330 Src:knownGene
	chr11:45607851	100009664	MLV-Gene+ 13733	[AK170868] Mus musculus NOD-derived CD11c +ve dendritic cells cDNA, RIKEN full-length enriched library, clone:F630022K16 product:unclassifiable, full insert sequence. Blocks:4 Size:34798 Src:knownGene
	chr11:46187019	16428	Gene-MLV- Intron 1	[Itk] IL2-inducible T-cell kinase Blocks:17 Size:64366 Src:knownGene
	chr11:51618963	76901	MLV-Gene- 7994	[Phf15] PHD finger protein 15 Blocks:12 Size:44026 Src:knownGene
	chr11:52132872	21414	Gene-MLV+ 36356	[Tcf7] transcription factor 7, T-cell specific Blocks:11 Size:30411 Src:knownGene
	chr11:53122098	15525	Gene-MLV+ 8117	[Hspa4] heat shock protein 4 Blocks:16 Size:36233 Src:knownGene
	chr11:54051480	12981	MLV-Gene- 9291	[Csf2] colony stimulating factor 2 Blocks:4 Size:2630 Src:knownGene
	chr11:60046525	216810	Gene-MLV+ Intron 1	[Tom1l2] Mus musculus target of myb1-like protein 2 (Tom1l2) mRNA, complete cds. Blocks:4 Size:12463 Src:knownGene
	chr11:68015563	55943	Gene+MLV- Intron 7	[Stx8] syntaxin 8 Blocks:8 Size:240666 Src:knownGene
	chr11:70112798	uc007jum.1	Gene-MLV+ 4678	[DQ696666] DQ696666 Blocks:1 Size:32 Src:knownGene
	chr11:78585546	69109	Gene-MLV+ 20315	[1810009O10Rik] hypothetical protein LOC69109 Blocks:1 Size:1224 Src:knownGene
	chr11:84638183	192970	Gene-MLV+ Intron 2	[BC022224] short-chain dehydrogenase/reductase Blocks:7 Size:8259 Src:knownGene
	chr11:86657073	67487	Gene-MLV- 35911	[Dhx40] DEAH (Asp-Glu-Ala-His) box polypeptide 40 Blocks:18 Size:38812 Src:knownGene
	chr11:86941240	68729	Gene+MLV+ Intron 1	[Trim37] tripartite motif protein 37 Blocks:24 Size:93606 Src:knownGene
	chr11:88939906	217071	Gene+MLV- Intron 2	[Gm525] hypothetical protein LOC217071 Blocks:4 Size:19224 Src:knownGene
	chr11:98330539	22780	Gene-MLV+ Intron 1	[Ikzf3] aiolos Blocks:2 Size:13803 Src:knownGene
359	chr11:99023512	12775	Gene-MLV+ 7121	[Ccr7] chemokine (C-C motif) receptor 7 Blocks:3 Size:10879 Src:knownGene
	chr12:12943792	18109	Gene-MLV- Exon 2 UTR	[Mycn] neuroblastoma myc-related oncogene 1 Blocks:2 Size:4524 Src:knownGene
	chr12:26603387	100042974	Gene-MLV+ 251716	[LOC100042974] Blocks:2 Size:2498 Src:model_refSeq
	chr12:56100350	217578	Gene-MLV- 4978	[Baz1a] Blocks:30 Size:101396 Src:model_refSeq
	chr12:72329333	76967	Gene+MLV+ Intron 29	[2700049A03Rik] Mus musculus 11 days embryo whole body cDNA, RIKEN full-length enriched library, clone:2700049A03 product:hypothetical protein, full insert sequence. Blocks:30 Size:106452 Src:knownGene
	chr12:74679978	18755	MLV+Gene+ 6049	[Prkch] protein kinase C, eta Blocks:14 Size:193144 Src:knownGene
	chr12:78633961	53618	Gene+MLV+ 56987	[Fut8] fucosyltransferase 8 Blocks:12 Size:236967 Src:knownGene
	chr12:86459845	78920	Gene+MLV+ Intron 6	[Dlst] dihydrolipoamide S-succinyltransferase (E2 Blocks:15 Size:23190 Src:knownGene
359	chr12:87001823	100042073	MLV+Gene+ 235	[LOC100042073] Blocks:4 Size:1790 Src:model_refSeq
	chr12:106251960	212073	Gene-MLV+ 3941	[4831426I19Rik] nesprin-3 isoform beta Blocks:17 Size:79861 Src:knownGene
	chr12:114288739	217893	Gene+MLV+ Exon 6	[Pacs2] phosphofurin acidic cluster sorting protein 2 Blocks:24 Size:57937 Src:knownGene
	chr12:119176067	13411	Gene-MLV- Intron 65	[Dnahc11] dynein, axonemal, heavy chain 11 Blocks:82 Size:321062 Src:knownGene
	chr13:20277492	140580	Gene+MLV- Intron 2	[mKIAA0281] Mus musculus ELMO1 mRNA, complete cds. Blocks:7 Size:172498 Src:knownGene
	chr13:30732662	105352	MLV-Gene+ 19302	[Dusp22] dual specificity phosphatase TS-DSP2 isoform b Blocks:5 Size:47600 Src:knownGene
	chr13:30894324	432742	Gene-MLV+ 7229	[BC075635] Mus musculus hypothetical LOC432742, mRNA (cDNA clone IMAGE:30544693). Blocks:2 Size:6617 Src:knownGene
	chr13:30925269	66482	Gene-MLV+ Intron 24	[Exoc2] exocyst complex component 2 Blocks:29 Size:136381 Src:knownGene
	chr13:37947071	68750	Gene+MLV+ Intron 1 UTR	[Rreb1] ras responsive element binding protein 1 isoform Blocks:10 Size:109496 Src:knownGene
	chr13:43611268	uc007qge.1	MLV-Gene- 24250	[AK217959] Mus musculus cDNA, clone:Y1G0130M16, strand:unspecified. Blocks:1 Size:244 Src:knownGene
	chr13:56842055	17129	Gene+MLV- Exon 7 UTR	[Smad5] MAD homolog 5 Blocks:7 Size:39326 Src:knownGene
	chr13:63214088	72061	Gene+MLV+ Intron 4	[2010111I01Rik] aminopeptidase O Blocks:15 Size:284671 Src:knownGene
	chr13:67826870	uc007rbk.1	Gene-MLV+ Intron 1	[Zfp71-rs1] Zfp71-rs1 protein. Blocks:4 Size:23811 Src:knownGene
	chr13:83665566	17260	Gene+MLV- Intron 2 UTR	[Mef2c] myocyte enhancer factor 2C Blocks:11 Size:159755 Src:knownGene
	chr13:104803263	75805	MLV-Gene- 10255	[Nln] Adult male liver tumor cDNA, RIKEN full-length enriched library, clone:C730017O19 product:hypothetical Metalloproteases ('zincins'), catalytic domain structure containing protein, full insert sequence. Blocks:3 Size:13129 Src:knownGene
	chr13:109651239	238871	Gene+MLV+ Intron 2	[Pde4d] phosphodiesterase 4D, cAMP specific Blocks:17 Size:1297384 Src:knownGene
	chr13:115177641	17993	Gene-MLV- Intron 1	[Ndufs4] NADH dehydrogenase (ubiquinone) Fe-S protein 4 Blocks:5 Size:99394 Src:knownGene
	chr14:11995303	14198	Gene-MLV+ 757	[Fhit] fragile histidine triad Blocks:9 Size:1611939 Src:knownGene
	chr14:18837230	21834	Gene+MLV- Intron 5	[Thrb] Thyroid hormone receptor beta-1. Blocks:10 Size:372814 Src:knownGene
	chr14:21502089	218811	Gene+MLV+ Intron 4	[Sec24c] SEC24 related gene family, member C Blocks:23 Size:20508 Src:knownGene
	chr14:25929028	75862	MLV-Gene- 30252	[AK016284] Mus musculus adult male testis cDNA, RIKEN full-length enriched library, clone:4930572O13 product:unclassifiable, full insert sequence. Blocks:3 Size:3447 Src:knownGene
	chr14:31442673	18753	Gene-MLV- 3279	[Prkcd] protein kinase C, delta Blocks:14 Size:25923 Src:knownGene
	chr14:32482292	26363	Gene+MLV- 923	[Btd] biotinidase Blocks:4 Size:27119 Src:knownGene
	chr14:57963508	68631	Gene-MLV- Intron 3	[Cryl1] crystallin, lambda 1 Blocks:8 Size:123450 Src:knownGene
	chr14:69896097	67712	Gene-MLV+ Intron 1	[Slc25a37] solute carrier family 25, member 37 Blocks:4 Size:43253 Src:knownGene
	chr14:79626238	105590	Gene-MLV+ Intron 1 UTR	[AU017455] hypothetical protein LOC105590 Blocks:3 Size:34942 Src:knownGene
	chr14:79916654	13709	Gene+MLV- Intron 1 UTR	[Elf1] E74-like factor 1 Blocks:9 Size:101283 Src:knownGene
	chr14:102241789	380928	Gene+MLV+ Intron 4	[Lmo7] LIM domain only 7 Blocks:31 Size:204117 Src:knownGene
	chr14:122277073	78312	Gene-MLV- Intron 1 UTR	[AK019031] Mus musculus 10 day old male pancreas cDNA, RIKEN full-length enriched library, clone:1810041H14 product:unclassifiable, full insert sequence. Blocks:2 Size:2545 Src:knownGene
	chr14:122297745	68889	Gene+MLV+ Intron 1	[Ubac2] phosphoglycerate dehydrogenase like 1 Blocks:9 Size:142430 Src:knownGene
	chr15:31530772	12465	Gene-MLV+ Intron 1	[Cct5] chaperonin subunit 5 (epsilon) Blocks:11 Size:10921 Src:knownGene
	chr15:36558977	18458	Gene-MLV- 20260	[Pabpc1] Adult male liver cDNA, RIKEN full-length enriched library, clone:1300015A08 product:poly A binding protein, cytoplasmic 1, full insert sequence. Blocks:3 Size:5467 Src:knownGene
	chr15:59429877	68501	Gene+MLV+ Intron 6	[Nsmce2] non-SMC element 2 homolog (MMS21, S. Blocks:7 Size:227435 Src:knownGene
327	chr15:61841018	17869	Gene+MLV+ 19107	[Myc] myc proto-oncogene protein Blocks:2 Size:2940 Src:knownGene
	chr15:63122642	uc007vyq.1	Gene+MLV+ 24126	[AK089020] Mus musculus 2 days neonate thymus thymic cells cDNA, RIKEN full-length enriched library, clone:E430036E03 product:unclassifiable, full insert sequence. Blocks:2 Size:11011 Src:knownGene
	chr15:63442661	432959	MLV-Gene+ 20485	[EG432959] Blocks:2 Size:747 Src:model_refSeq
	chr15:66978080	20442	Gene-MLV- Intron 2 UTR	[St3gal1] ST3 beta-galactoside alpha-2,3-sialyltransferase Blocks:9 Size:74008 Src:knownGene
	chr15:76211288	uc007wkb.1	Gene+MLV+ Intron 1 UTR	[D330001F17Rik] Adult female vagina cDNA, RIKEN full-length enriched library, clone:9930013M16 product:hypothetical ARM repeat structure containing protein, full insert sequence. Blocks:10 Size:29062 Src:knownGene
	chr15:78971888	69833	Gene+MLV+ Intron 1	[Polr2f] DNA directed RNA polymerase II polypeptide F Blocks:5 Size:10401 Src:knownGene
324	chr15:93129715	67057	Gene-MLV- Intron 2 UTR	[YAF2] Mus musculus YAF2 mRNA for YY1 associated factor-2-a, complete cds. Blocks:4 Size:52583 Src:knownGene
	chr15:95558515	629300	MLV+Gene- 19159	[EG629300] Blocks:6 Size:26060 Src:model_refSeq
	chr15:96486527	105727	Gene-MLV- 13183	[Slc38a1] solute carrier family 38, member 1 Blocks:16 Size:68239 Src:knownGene
	chr15:100504852	109901	MLV-Gene- 3	[Ela1] elastase 1, pancreatic Blocks:8 Size:13494 Src:knownGene
	chr15:102235563	20683	MLV-Gene+ 1183	[Sp1] trans-acting transcription factor 1 Blocks:6 Size:30089 Src:knownGene
	chr16:10685363	74374	Gene+MLV+ Intron 18	[Clec16a] C-type lectin domain family 16, member A Blocks:21 Size:150342 Src:knownGene
	chr16:18459993	26462	Gene+MLV+ Intron 11	[Txnrd2] thioredoxin reductase 2 precursor Blocks:18 Size:52657 Src:knownGene
	chr16:18498362	13972	MLV+Gene+ 498	[Gnb1l] guanine nucleotide binding protein (G protein), Blocks:8 Size:67912 Src:knownGene
	chr16:33795728	17063	Gene+MLV- Intron 2	[Muc13] mucin 13, epithelial transmembrane Blocks:13 Size:25891 Src:knownGene
	chr16:87728535	12013	Gene+MLV- Intron 4	[Bach1] BTB and CNC homology 1 Blocks:5 Size:34393 Src:knownGene
	chr16:91594387	77975	Gene-MLV- Intron 1 UTR	[Tmem50b] transmembrane protein 50B Blocks:7 Size:23173 Src:knownGene
	chr17:34493221	18132	Gene+MLV- Intron 1	[IAP] Mus musculus mRNA for Truncated Notch4/int3 Oncoprotein:R2, partial cds. Blocks:5 Size:360035 Src:knownGene
	chr17:53719462	18519	Gene+MLV+ Intron 1	[Pcaf] p300/CBP-associated factor Blocks:18 Size:105406 Src:knownGene
	chr17:73315179	77889	Gene+MLV- 23897	[Lbh] limb-bud and heart Blocks:3 Size:23617 Src:knownGene
	chr17:73431226	225010	MLV-Gene+ 26107	[Lycat] lysocardiolipin acyltransferase Blocks:6 Size:135373 Src:knownGene
	chr17:87276931	78469	MLV-Gene+ 36869	[1700090G07Rik] Blocks:4 Size:8022 Src:model_refSeq
	chr18:12946144	64291	Gene-MLV+ Intron 4	[Osbpl1a] oxysterol binding protein-like 1 Blocks:15 Size:107338 Src:knownGene
	chr18:15299473	106931	Gene-MLV+ Intron 1	[Kctd1] potassium channel tetramerisation domain Blocks:5 Size:182762 Src:knownGene
	chr18:23786186	13527	Gene+MLV- Intron 15	[Dtna] dystrobrevin alpha isoform 1 Blocks:17 Size:324316 Src:knownGene
	chr18:33451555	170459	Gene-MLV- 78085	[Stard4] StAR-related lipid transfer (START) domain Blocks:6 Size:12396 Src:knownGene
	chr18:36008752	67393	Gene+MLV+ Intron 1 UTR	[Cxxc5] CXXC finger 5 Blocks:3 Size:31871 Src:knownGene
	chr18:36048562	100042131	Gene-MLV+ Exon 4 UTR	[LOC100042131] Blocks:4 Size:1568 Src:model_refSeq
	chr18:46655672	240263	MLV+Gene- 8587	[Fem1c] fem-1 homolog c Blocks:3 Size:21366 Src:knownGene
	chr18:83057328	73985	Gene+MLV- 28774	[AK015395] Mus musculus adult male testis cDNA, RIKEN full-length enriched library, clone:4930445N18 product:unclassifiable, full insert sequence. Blocks:3 Size:3269 Src:knownGene
	chr19:3905816	27060	Gene-MLV+ Intron 1 UTR	[Tcirg1] T-cell, immune regulator 1 Blocks:20 Size:10931 Src:knownGene
	chr19:5801808	54409	Gene-MLV- Exon 1 UTR	[AK019083] Mus musculus adult male stomach cDNA, RIKEN full-length enriched library, clone:2210401K01 product:inferred: Unknown (protein for MGC:7901) [Mus musculus], full insert sequence. Blocks:1 Size:4277 Src:knownGene
	chr19:10858087	403202	Gene+MLV- Intron 2	[BC064125] Mus musculus 0 day neonate thymus cDNA, RIKEN full-length enriched library, clone:A430093F15 product:hypothetical protein, full insert sequence. Blocks:4 Size:45095 Src:knownGene
	chr19:11578599	uc008gsj.1	Gene+MLV+ Intron 3 UTR	[AK156452] Mus musculus activated spleen cDNA, RIKEN full-length enriched library, clone:F830022F17 product:weakly similar to MS4a4B [Mus musculus], full insert sequence. Blocks:4 Size:16047 Src:knownGene
	chr19:28086809	19726	Gene-MLV+ 1179	[Rfx3] regulatory factor X, 3 (influences HLA class II Blocks:19 Size:242999 Src:knownGene
	chr19:34242026	52024	Gene-MLV+ 1495	[Ankrd22] ankyrin repeat domain 22 Blocks:6 Size:43493 Src:knownGene
	chr19:34291291	76630	Gene+MLV+ Intron 1 UTR	[Stambpl1] Stam binding protein like 1 Blocks:11 Size:48059 Src:knownGene
	chr19:34364241	14102	MLV-Gene+ 914	[Fas] Mus musculus adult male kidney cDNA, RIKEN full-length enriched library, clone:0610012D23 product:tumor necrosis factor receptor superfamily, member 6, full insert sequence. Blocks:3 Size:18685 Src:knownGene
	chr19:53499103	381232	MLV+Gene- 18616	[AK158034] Mus musculus adult male thymus cDNA, RIKEN full-length enriched library, clone:5830416P10 product:unclassifiable, full insert sequence. Blocks:10 Size:21567 Src:knownGene
	chr2:18858908	18718	Gene-MLV+ Intron 1	[Pip4k2a] phosphatidylinositol-4-phosphate 5-kinase, type Blocks:10 Size:155866 Src:knownGene
	chr2:30515791	78617	Gene+MLV- 51326	[Cstad] CSA-conditional, T cell activation-dependent Blocks:2 Size:13902 Src:knownGene
	chr2:35359989	14594	Gene-MLV- 43141	[Ggta1] glycoprotein galactosyltransferase alpha 1, 3 Blocks:7 Size:61115 Src:knownGene
	chr2:44816846	24136	MLV-Gene- 22307	[Zeb2] zinc finger homeobox 1b isoform 2 Blocks:9 Size:126611 Src:knownGene
	chr2:68304737	53416	Gene-MLV+ Intron 1	[Stk39] serine/threonine kinase 39, STE20/SPS1 homolog Blocks:18 Size:261535 Src:knownGene
	chr2:68620130	75721	Gene+MLV+ 33608	[4932414N04Rik] hypothetical protein LOC75721 Blocks:29 Size:90582 Src:knownGene
	chr2:78972376	16401	MLV+Gene+ 123206	[AK041096] Mus musculus adult male aorta and vein cDNA, RIKEN full-length enriched library, clone:A530082M10 product:integrin alpha 4, full insert sequence. Blocks:2 Size:2427 Src:knownGene
	chr2:84511756	66958	Gene-MLV+ Exon 8 UTR	[Txndc14] thioredoxin-related transmembrane protein 2 Blocks:8 Size:6858 Src:knownGene
	chr2:103525228	99382	Gene+MLV+ Intron 3	[Abtb2] ankyrin repeat and BTB (POZ) domain containing Blocks:17 Size:152114 Src:knownGene
	chr2:112333583	74268	Gene+MLV- Intron 1	[Aven] apoptosis, caspase activation inhibitor Blocks:6 Size:138107 Src:knownGene
	chr2:127980192	12125	Gene+MLV- Intron 4	[Bcl2l11] BCL2-like 11 apoptosis facilitator isoform 2 Blocks:5 Size:36510 Src:knownGene
	chr2:148269295	17064	Gene-MLV+ 24	[Cd93] CD93 antigen Blocks:2 Size:6885 Src:knownGene
	chr2:151569805	228769	Gene-MLV- 2776	[Psmf1] proteasome inhibitor subunit 1 isoform a Blocks:7 Size:25232 Src:knownGene
	chr2:156603843	uc008nnw.1	Gene+MLV- Intron 1 UTR	[Myl9] Myosin regulatory light chain 2, smooth muscle isoform (Myosin RLC) (Myosin regulatory light chain 9). Blocks:4 Size:6229 Src:knownGene
	chr2:158560514	228852	Gene+MLV- Intron 3	[Ppp1r16b] protein phosphatase 1, regulatory (inhibitor) Blocks:12 Size:97476 Src:knownGene
	chr2:160318059	100043892	MLV-Gene+ 91034	[LOC100043892] Blocks:4 Size:1834 Src:model_refSeq
	chr2:164737499	629777	Gene+MLV- Intron 1	[AK141411] Mus musculus 12 days embryo spinal cord cDNA, RIKEN full-length enriched library, clone:C530008K20 product:hypothetical Arginine-rich region profile containing protein, full insert sequence. Blocks:2 Size:8600 Src:knownGene
	chr2:165709475	228880	Gene-MLV- Intron 1	[Prkcbp1] protein kinase C binding protein 1 Blocks:24 Size:100535 Src:knownGene
	chr2:170017228	uc008obw.1	MLV+Gene- 719	[BC042727] Mus musculus, clone IMAGE:4458738, mRNA. Blocks:2 Size:1606 Src:knownGene
	chr2:178294945	381409	Gene+MLV+ 72874	[Cdh26] cadherin-like 26 Blocks:14 Size:56760 Src:knownGene
	chr2:181021696	229004	Gene-MLV+ Intron 1 UTR	[Gmeb2] glucocorticoid modulatory element binding Blocks:10 Size:36516 Src:knownGene
	chr3:9522344	170753	Gene-MLV- Intron 2	[Zfp704] zinc finger protein 704 Blocks:10 Size:180148 Src:knownGene
	chr3:9852721	621504	MLV+Gene+ 8004	[LOC621504] Blocks:8 Size:100262 Src:model_refSeq
	chr3:27361290	72007	Gene-MLV+ Intron 16	[Fndc3b] FAD104 Blocks:26 Size:294217 Src:knownGene
	chr3:50242696	26570	Gene-MLV- Intron 2	[Slc7a11] solute carrier family 7 (cationic amino acid Blocks:12 Size:78678 Src:knownGene
	chr3:53595871	319979	Gene+MLV- 18999	[AK050510] Mus musculus adult pancreas islet cells cDNA, RIKEN full-length enriched library, clone:C820002H21 product:unclassifiable, full insert sequence. Blocks:2 Size:16220 Src:knownGene
	chr3:58905267	uc008pih.1	Gene+MLV- Intron 15	[Med12l] MKIAA3007 protein (Fragment). Blocks:16 Size:109691 Src:knownGene
	chr3:60626011	66589	MLV+Gene+ 55727	[Ube2v1] Mus musculus cDNA, clone:Y0G0108L03, strand:plus, reference:ENSEMBL:Mouse-Transcript-ENST:ENSMUST00000060645, based on BLAT search. Blocks:1 Size:1029 Src:knownGene
	chr3:67386479	66868	MLV-Gene+ 210	[Mfsd1] major facilitator superfamily domain containing Blocks:16 Size:21464 Src:knownGene
	chr3:95034978	57912	Gene+MLV- Intron 1 UTR	[Cdc42se1] CDC42 small effector 1 Blocks:5 Size:7630 Src:knownGene
	chr3:97867226	18129	Gene+MLV- Intron 2	[Notch2] Mus musculus activated spleen cDNA, RIKEN full-length enriched library, clone:F830206H20 product:Notch gene homolog 2 (Drosophila), full insert sequence. Blocks:8 Size:87122 Src:knownGene
	chr3:103606194	140917	Gene-MLV+ Exon 4 UTR	[Dclre1b] DNA cross-link repair 1B, PSO2 homolog isoform Blocks:4 Size:8783 Src:knownGene
	chr3:106894430	uc008qwo.1	Gene-MLV- Intron 1 UTR	[AK038087] Mus musculus 16 days neonate thymus cDNA, RIKEN full-length enriched library, clone:A130077G19 product:unclassifiable, full insert sequence. Blocks:6 Size:157421 Src:knownGene
	chr3:107063996	68576	MLV-Gene+ 17780	[Hbxip] Blocks:6 Size:5225 Src:model_refSeq
	chr3:145813927	68279	Gene+MLV- Intron 1	[Mcoln2] mucolipin 2 isoform 1 Blocks:14 Size:45680 Src:knownGene
	chr3:157278913	19218	Gene+MLV- Intron 2	[Ptger3] prostaglandin E receptor 3, subtype EP3 Blocks:3 Size:77867 Src:knownGene
	chr4:3880993	66433	Gene+MLV- 3339	[Chchd7] Mus musculus 18-day embryo whole body cDNA, RIKEN full-length enriched library, clone:1110002K01 product:RIKEN cDNA 1810049H20 gene, full insert sequence. Blocks:9 Size:11594 Src:knownGene
	chr4:9364038	74438	Gene+MLV- Intron 5	[Rlbp1l1] retinaldehyde binding protein 1-like 1 Blocks:6 Size:182330 Src:knownGene
	chr4:16095279	uc008sbs.1	Gene+MLV- Intron 1 UTR	[AK171183] Mus musculus adult male aorta and vein cDNA, RIKEN full-length enriched library, clone:A530072M11 product:unclassifiable, full insert sequence. Blocks:3 Size:29083 Src:knownGene
	chr4:40706562	74255	Gene-MLV- 1658	[Smu1] smu-1 suppressor of mec-8 and unc-52 homolog Blocks:12 Size:20754 Src:knownGene
	chr4:44125367	100040313	Gene+MLV- 5651	[LOC100040313] Blocks:4 Size:14208 Src:model_refSeq
	chr4:44768710	545618	Gene-MLV+ Intron 6	[LOC545618] Blocks:8 Size:9717 Src:model_refSeq
	chr4:47104507	230145	MLV+Gene+ 317	[Galnt12] UDP-N-acetyl-alpha-D-galactosamine:polypeptide Blocks:10 Size:31090 Src:knownGene
	chr4:59304733	100041535	Gene-MLV- 12563	[LOC100041535] Blocks:4 Size:10089 Src:model_refSeq
	chr4:70012527	214444	Gene-MLV+ Intron 10	[Cdk5rap2] CDK5 regulatory subunit associated protein 2 Blocks:37 Size:187344 Src:knownGene
	chr4:82960589	69863	Gene-MLV- Intron 1	[1810054D07Rik] hypothetical protein LOC69863 Blocks:20 Size:103889 Src:knownGene
	chr4:97478899	18027	Gene+MLV- Intron 2	[Nfia] nuclear factor I/A Blocks:11 Size:530527 Src:knownGene
	chr4:102173294	18578	Gene+MLV- Intron 5 UTR	[Pde4b] Mus musculus cAMP-specific phosphodiesterase (Pde4b) mRNA, complete cds. Blocks:7 Size:469857 Src:knownGene
	chr4:122825605	56031	Gene-MLV+ 8421	[Ppie] peptidylprolyl isomerase E Blocks:10 Size:12817 Src:knownGene
	chr4:124387121	14201	Gene+MLV+ 1266	[Fhl3] four and a half LIM domains 3 Blocks:6 Size:7902 Src:knownGene
	chr4:124437143	16330	Gene+MLV- Intron 7	[Inpp5b] inositol polyphosphate-5-phosphatase B Blocks:24 Size:59634 Src:knownGene
	chr4:135638863	67025	Gene-MLV- 29577	[Rpl11] ribosomal protein L11 Blocks:6 Size:3424 Src:knownGene
	chr4:149392191	100198	Gene-MLV+ 9059	[H6pd] hexose-6-phosphate dehydrogenase (glucose Blocks:5 Size:29543 Src:knownGene
	chr4:153917079	70673	Gene-MLV+ Intron 1	[Prdm16] transcription factor MEL1 Blocks:17 Size:320749 Src:knownGene
	chr4:154731714	18762	Gene-MLV- Intron 1	[Prkcz] protein kinase C, zeta isoform a Blocks:18 Size:101272 Src:knownGene
	chr4:154801933	544678	Gene+MLV- Intron 12	[2010015L04Rik] hypothetical protein LOC544678 Blocks:21 Size:33853 Src:knownGene
	chr5:17520043	242851	Gene+MLV- Intron 5	[Gnat3] guanine nucleotide binding protein, alpha Blocks:8 Size:57099 Src:knownGene
	chr5:24350789	19744	Gene-MLV- 2610	[Rheb] RAS-homolog enriched in brain Blocks:8 Size:39539 Src:knownGene
	chr5:27522512	13483	Gene+MLV- Intron 1	[Dpp6] Mus musculus strain C57Bl/6 dipeptidyl aminopeptidase-like protein 6 embryonic isoform (Dpp6) mRNA, complete cds. Blocks:4 Size:635438 Src:knownGene
	chr5:31213123	67695	Gene-MLV+ 2962	[2310016E02Rik] hypothetical protein LOC67695 Blocks:3 Size:1271 Src:knownGene
	chr5:31829053	72195	Gene-MLV+ Exon 1 UTR	[Supt7l] SPTF-associated factor 65 gamma Blocks:5 Size:12117 Src:knownGene
324	chr5:31906957	66845	MLV+Gene+ 9387	[Mrpl33] mitochondrial ribosomal protein L33 Blocks:4 Size:8670 Src:knownGene
	chr5:40125570	15476	Gene-MLV+ Intron 2 UTR	[Hs3st1] heparan sulfate (glucosamine) Blocks:3 Size:141541 Src:knownGene
	chr5:53937872	100041911	Gene-MLV- Exon 3	[LOC100041911] Blocks:5 Size:971 Src:model_refSeq
	chr5:102363427	72145	Gene-MLV+ Intron 15	[Wdfy3] WD repeat and FYVE domain containing 3 Blocks:67 Size:234337 Src:knownGene
	chr5:107443926	12545	Gene+MLV+ 30476	[Cdc7] cell division cycle 7 Blocks:12 Size:19871 Src:knownGene
	chr5:107927305	uc008ymg.1	Gene+MLV- Intron 1	[A830010M20Rik] 10 days neonate cortex cDNA, RIKEN full-length enriched library, clone:A830010M20 product:hypothetical ATP/GTP-binding site motif A (P- loop) containing protein, full insert sequence. (Fragment). Blocks:6 Size:11004 Src:knownGene
	chr5:108120839	uc008yms.1	Gene-MLV- 3805	[AK042124] Mus musculus 3 days neonate thymus cDNA, RIKEN full-length enriched library, clone:A630060L04 product:unclassifiable, full insert sequence. Blocks:2 Size:28919 Src:knownGene
	chr5:109107226	15932	Gene+MLV+ Intron 2	[Idua] iduronidase, alpha-L- Blocks:14 Size:15449 Src:knownGene
	chr5:110522684	403178	MLV+Gene+ 6303	[Plcxd1] phosphatidylinositol-specific phospholipase C, X Blocks:8 Size:3847 Src:knownGene
	chr5:112103507	269683	MLV+Gene- 59796	[AK087393] Mus musculus 0 day neonate eyeball cDNA, RIKEN full-length enriched library, clone:E130006D01 product:hypothetical protein, full insert sequence. Blocks:5 Size:27442 Src:knownGene
	chr5:114811693	231646	Gene+MLV- Intron 7 UTR	[Myo1h] Mus musculus myosin-1h (Myo1h) mRNA, partial cds. Blocks:9 Size:7762 Src:knownGene
	chr5:116210740	75665	Gene-MLV+ 29172	[Ccdc64] coiled-coil domain containing 64 Blocks:9 Size:82274 Src:knownGene
	chr5:118534075	231672	Gene-MLV+ Intron 7	[Fbxw8] F-box protein FBX29 Blocks:11 Size:90478 Src:knownGene
	chr5:135424107	12740	Gene-MLV+ 1303	[Cldn4] claudin 4 Blocks:1 Size:1812 Src:refGene
	chr5:136647782	269717	Gene-MLV+ 1256	[Orai2] transmembrane protein 142B Blocks:5 Size:23195 Src:knownGene
	chr5:137560682	18787	Gene-MLV+ 12553	[Serpine1] serine (or cysteine) proteinase inhibitor, clade Blocks:9 Size:10752 Src:knownGene
	chr5:140210605	231830	Gene-MLV- Intron 1	[A930021H16Rik] Bone marrow macrophage cDNA, RIKEN full-length enriched library, clone:I830022M18 product:weakly similar to MICAL-like 2. Blocks:17 Size:29608 Src:knownGene
	chr5:143690130	11461	Gene-MLV+ 21727	[Actb] actin, beta, cytoplasmic Blocks:6 Size:3609 Src:knownGene
	chr5:147722926	66596	MLV+Gene+ 37360	[Gtf3a] general transcription factor III A Blocks:9 Size:6893 Src:knownGene
	chr5:147775710	76366	Gene-MLV+ 360	[Mtif3] RIKEN cDNA 2810012L14 Blocks:4 Size:9253 Src:knownGene
	chr5:149787798	667386	Gene-MLV+ 6100	[LOC667386] Blocks:4 Size:5361 Src:model_refSeq
	chr5:150046641	69657	MLV-Gene+ 2089	[2310047D07Rik] Blocks:4 Size:830 Src:model_refSeq
	chr6:4438175	12843	MLV+Gene+ 17521	[Col1a2] Mus musculus 13 days embryo male testis cDNA, RIKEN full-length enriched library, clone:6030456A07 product:procollagen, type I, alpha 2, full insert sequence. Blocks:6 Size:9323 Src:knownGene
	chr6:41489102	uc009bnt.1	Gene+MLV+ Intron 1	[TCR-beta chain] Mus musculus TCR-beta chain mRNA for T cell receptor beta chain, complete cds. Blocks:3 Size:487513 Src:knownGene
	chr6:51734816	54353	MLV-Gene- 74347	[Skap2] src family associated phosphoprotein 2 Blocks:13 Size:153385 Src:knownGene
	chr6:52864435	231986	Gene-MLV- Intron 1	[Jazf1] expressed sequence AI591476 Blocks:5 Size:299799 Src:knownGene
	chr6:54698277	68235	Gene+MLV- 47877	[2410066E13Rik] hypothetical protein LOC68235 Blocks:3 Size:18635 Src:knownGene
	chr6:85497132	13656	Gene-MLV- 33596	[Egr4] early growth response 4 Blocks:2 Size:2421 Src:knownGene
	chr6:88064389	103963	Gene+MLV+ 9091	[Rpn1] ribophorin I Blocks:10 Size:20789 Src:knownGene
	chr6:91458984	22591	Gene-MLV- Intron 2	[Xpc] xeroderma pigmentosum, complementation group C Blocks:16 Size:26581 Src:knownGene
	chr6:99383884	uc009dbq.1	Gene-MLV- Intron 2 UTR	[AK051887] Mus musculus 16 days neonate cerebellum cDNA, RIKEN full-length enriched library, clone:9630004O19 product:unclassifiable, full insert sequence. Blocks:3 Size:214421 Src:knownGene
	chr6:99860440	100043703	Gene-MLV+ 32010	[LOC100043703] Blocks:3 Size:835 Src:model_refSeq
	chr6:103289855	12661	MLV+Gene+ 171014	[Chl1] cell adhesion molecule with homology to L1CAM Blocks:27 Size:222160 Src:knownGene
	chr6:115466054	19016	Gene+MLV+ 25635	[Pparg] peroxisome proliferator activated receptor Blocks:7 Size:68329 Src:knownGene
	chr6:122604111	73708	Gene+MLV+ 23822	[Dppa3] developmental pluripotency-associated 3 Blocks:4 Size:3848 Src:knownGene
	chr6:127099730	12444	Gene-MLV- Intron 1	[Ccnd2] cyclin D2 Blocks:5 Size:25340 Src:knownGene
	chr6:127102240	77558	Gene+MLV+ Intron 1 UTR	[AK043994] Mus musculus adult male diencephalon cDNA, RIKEN full-length enriched library, clone:9330179D12 product:unclassifiable, full insert sequence. Blocks:3 Size:63023 Src:knownGene
	chr6:127190572	243642	Gene+MLV+ 5865	[EG243642] Blocks:3 Size:2013 Src:model_refSeq
	chr6:127283998	640703	Gene-MLV+ Intron 1	[EG640703] Blocks:4 Size:55634 Src:model_refSeq
	chr6:127421704	101187	Gene+MLV- Intron 1 UTR	[Parp11] poly (ADP-ribose) polymerase family, member 11 Blocks:6 Size:47400 Src:knownGene
	chr6:128850597	93675	Gene+MLV- 3731	[Clec2i] C-type lectin domain family 2, member i Blocks:6 Size:9235 Src:knownGene
	chr6:137331553	19277	Gene+MLV+ Intron 6	[Ptpro] protein tyrosine phosphatase, receptor type, O Blocks:27 Size:210768 Src:knownGene
	chr6:142865645	20449	Gene-MLV- Intron 1	[St8sia1] ST8 alpha-N-acetyl-neuraminide Blocks:5 Size:142912 Src:knownGene
	chr7:4615230	66245	Gene-MLV- Intron 6	[1500019G21Rik] hsp70-interacting protein Blocks:8 Size:24443 Src:knownGene
	chr7:17642866	53417	Gene-MLV+ Intron 1	[Hif3a] hypoxia inducible factor 3, alpha subunit Blocks:15 Size:26660 Src:knownGene
	chr7:20430932	uc009fnl.1	MLV+Gene+ 6419	[AK043814] Mus musculus 10 days neonate cortex cDNA, RIKEN full-length enriched library, clone:A830035N18 product:unclassifiable, full insert sequence. Blocks:4 Size:6345 Src:knownGene
	chr7:25685968	12518	Gene+MLV- Intron 3	[Cd79a] CD79A antigen (immunoglobulin-associated alpha) Blocks:5 Size:4687 Src:knownGene
	chr7:25914237	18987	Gene-MLV+ Intron 1	[Pou2f2] POU domain transcription factor Oct-2 C3 isoform. Blocks:14 Size:40000 Src:knownGene
	chr7:56165341	545966	Gene+MLV+ Exon 4 UTR	[BC079901] Mus musculus cDNA clone IMAGE:30619571. Blocks:4 Size:14259 Src:knownGene
	chr7:71145584	50794	Gene-MLV- 61841	[Klf13] Kruppel-like factor 13 Blocks:2 Size:47491 Src:knownGene
	chr7:75372836	16001	Gene+MLV+ Exon 21 UTR	[Igf1r] insulin-like growth factor I receptor Blocks:21 Size:281411 Src:knownGene
	chr7:89379774	20408	Gene+MLV+ Intron 1	[Sh3gl3] Mus musculus 10 days embryo whole body cDNA, RIKEN full-length enriched library, clone:2610511H05 product:SH3 domain protein 2 C2, full insert sequence. Blocks:3 Size:98821 Src:knownGene
	chr7:105618161	14918	Gene+MLV+ Intron 14	[Gucy2d] Blocks:19 Size:36783 Src:model_refSeq
	chr7:106631750	27050	Gene-MLV+ Intron 1	[Rps3] ribosomal protein S3 Blocks:7 Size:5813 Src:knownGene
	chr7:111330902	258746	Gene-MLV- 1982	[Olfr648] olfactory receptor 648 Blocks:1 Size:951 Src:knownGene
	chr7:119166346	100042678	Gene-MLV- Exon 3 UTR	[LOC100042678] Blocks:3 Size:1511 Src:model_refSeq
	chr7:120687256	67420	Gene+MLV+ Intron 4	[Mlstd2] male sterility domain containing 2 Blocks:6 Size:36644 Src:knownGene
	chr7:122198778	101786	Gene+MLV- 71297	[AK043303] Mus musculus 7 days neonate cerebellum cDNA, RIKEN full-length enriched library, clone:A730082K24 product:unclassifiable, full insert sequence. Blocks:2 Size:9975 Src:knownGene
	chr7:122675862	20679	Gene-MLV- Intron 10	[Sox6] SRY (sex determining region Y)-box 6 isoform 2 Blocks:14 Size:330266 Src:knownGene
	chr7:132635753	67711	Gene-MLV- 704	[Nsmce1] non-SMC element 1 homolog Blocks:8 Size:23892 Src:knownGene
	chr7:132750359	60504	Gene+MLV- Intron 1 UTR	[NR8] Mus musculus mRNA for novel cytokine receptor NR8, complete cds. Blocks:6 Size:28030 Src:knownGene
	chr7:135518057	67865	Gene-MLV+ Intron 4	[Rgs10] regulator of G-protein signalling 10 Blocks:5 Size:44548 Src:knownGene
	chr7:147523604	257939	Gene+MLV- 924	[Olfr527] olfactory receptor 527 Blocks:1 Size:918 Src:knownGene
359	chr7:149509892	320802	MLV+Gene- 2122	[6330512M04Rik] hypothetical protein LOC320802 Blocks:4 Size:46150 Src:knownGene
	chr8:10913503	71624	Gene+MLV- 9629	[BC052524] Mus musculus 0 day neonate head cDNA, RIKEN full-length enriched library, clone:4833411C07 product:unclassifiable, full insert sequence. Blocks:4 Size:3953 Src:knownGene
	chr8:10926826	74027	Gene-MLV- Exon 3 UTR	[AK014460] Mus musculus 13 days embryo whole body cDNA, RIKEN full-length enriched library, clone:3930402G23 product:hypothetical protein, full insert sequence. Blocks:3 Size:4031 Src:knownGene
	chr8:63812874	59009	Gene+MLV+ Intron 4	[Sh3rf1] SH3 multiple domains 2 Blocks:11 Size:162471 Src:knownGene
	chr8:72878427	19704	Gene-MLV+ 1249	[Upf1] regulator of nonsense transcripts 1 Blocks:25 Size:21755 Src:knownGene
	chr8:87509223	170833	MLV+Gene+ 5294	[Hook2] hook homolog 2 Blocks:16 Size:9088 Src:knownGene
	chr8:93478769	109151	Gene+MLV- Intron 3	[Chd9] chromodomain helicase DNA binding protein 9 Blocks:40 Size:225672 Src:knownGene
	chr8:108641248	18021	Gene+MLV- Intron 9	[Nfatc3] cytoplasmic nuclear factor of activated T-cells Blocks:10 Size:70935 Src:knownGene
	chr8:111412432	11906	Gene+MLV- Intron 4	[Zfhx3] AT motif binding factor 1 Blocks:10 Size:246993 Src:knownGene
	chr8:121132009	12554	Gene+MLV- Intron 2	[Cdh13] Mus musculus mRNA for T-cadherin, complete cds. Blocks:4 Size:473904 Src:knownGene
	chr8:122111464	68270	Gene+MLV+ Intron 5	[Lrrc50] leucine rich repeat containing 50 Blocks:12 Size:23220 Src:knownGene
324	chr8:123233450	15900	MLV+Gene+ 26825	[Irf8] Mus musculus adult male colon cDNA, RIKEN full-length enriched library, clone:9030603A05 product:interferon concensus sequence binding protein, full insert sequence. Blocks:2 Size:6859 Src:knownGene
	chr8:125975403	23854	Gene+MLV+ Intron 3	[Def8] Adult male hippocampus cDNA, RIKEN full-length enriched library, clone:C630010E20 product:differentially expressed in FDCP 8, full insert sequence. Blocks:11 Size:17530 Src:knownGene
	chr8:129145481	270110	Gene-MLV+ 28145	[Irf2bp2] Blocks:3 Size:5142 Src:model_refSeq
	chr8:129372986	uc009nyy.1	Gene-MLV+ Intron 1 UTR	[AK050164] Mus musculus adult male liver tumor cDNA, RIKEN full-length enriched library, clone:C730024A12 product:unclassifiable, full insert sequence. Blocks:9 Size:63799 Src:knownGene
	chr9:32519214	23871	Gene+MLV- Intron 3	[Ets1] 12 days embryo eyeball cDNA, RIKEN full-length enriched library, clone:D230050P06 product:SIMILAR TO V-ETS AVIAN ERYTHROBLASTOSIS VIRUS E26 ONCOGENE HOMOLOG 1 homolog. Blocks:4 Size:93610 Src:knownGene
	chr9:43840151	100042548	Gene+MLV- Intron 6	[LOC100042548] Blocks:7 Size:222817 Src:model_refSeq
	chr9:44186935	12282	MLV-Gene+ 674	[Hyou1] hypoxia up-regulated 1 Blocks:26 Size:12843 Src:refGene
	chr9:44372970	12145	Gene-MLV+ 38447	[Blr1] Burkitt lymphoma receptor 1 Blocks:2 Size:14654 Src:knownGene
	chr9:45611085	214552	Gene-MLV+ Intron 1 UTR	[Cep164] centrosomal protein 164 Blocks:26 Size:36600 Src:knownGene
	chr9:45983372	70661	Gene+MLV+ Intron 4	[BC033915] hypothetical protein LOC70661 Blocks:25 Size:210265 Src:knownGene
	chr9:48149409	244853	Gene+MLV- Intron 1 UTR	[D930028F11Rik] hypothetical protein LOC244853 Blocks:11 Size:237406 Src:knownGene
	chr9:48606968	235320	Gene-MLV+ Intron 2	[Zbtb16] zinc finger and BTB domain containing 16 Blocks:7 Size:181649 Src:knownGene
	chr9:60861496	330956	Gene+MLV+ Intron 2	[A430102L10] Blocks:5 Size:28896 Src:model_refSeq
	chr9:66434083	235441	Gene-MLV+ Intron 1	[Usp3] ubiquitin specific peptidase 3 Blocks:15 Size:75100 Src:knownGene
	chr9:72238774	100041760	MLV-Gene+ 5013	[LOC100041760] Blocks:4 Size:6747 Src:model_refSeq
	chr9:72488415	319758	Gene+MLV- 17659	[Rfxdc2] regulatory factor X domain containing 2 homolog Blocks:9 Size:90710 Src:knownGene
	chr9:104782090	74020	Gene+MLV+ Intron 3	[Cpne4] copine IV Blocks:16 Size:464757 Src:knownGene
	chr9:116281869	78580	Gene+MLV+ 33240	[D730003K21Rik] Blocks:4 Size:12174 Src:model_refSeq
	chr9:122141110	102566	Gene-MLV+ Intron 11	[Tmem16k] hypothetical protein LOC102566 Blocks:13 Size:118496 Src:knownGene
1158	chr9:123676544	12769	Gene+MLV+ Intron 1 UTR	[Ccr9] chemokine (C-C motif) receptor 9 Blocks:3 Size:103527 Src:knownGene
	chrX:7441914	54644	Gene+MLV- Intron 2	[Otud5] OTU domain containing 5 Blocks:9 Size:33454 Src:knownGene
	chrX:8823103	236285	Gene+MLV- Intron 1	[Lancl3] LanC lantibiotic synthetase component C-like 3 Blocks:5 Size:68113 Src:knownGene
	chrX:11330507	669520	Gene-MLV+ 63023	[LOC669520] Blocks:4 Size:28195 Src:model_refSeq
	chrX:13212525	12361	Gene-MLV- Intron 5	[Cask] calcium/calmodulin-dependent serine protein Blocks:25 Size:329460 Src:knownGene
	chrX:23258530	72404	MLV-Gene+ 11657	[Wdr44] WD repeat domain 44 Blocks:21 Size:112940 Src:knownGene
	chrX:39856066	20400	Gene+MLV+ Intron 1 UTR	[Xlp] Mus musculus T cell signal transduction molecule1 SAP mRNA, complete cds. Blocks:4 Size:19623 Src:knownGene
	chrX:45493543	170745	Gene+MLV- 3385	[Xpnpep2] X-prolyl aminopeptidase (aminopeptidase P) 2, Blocks:21 Size:28257 Src:knownGene
	chrX:68796829	15354	MLV-Gene+ 12267	[Hmgb3] high mobility group box 3 Blocks:5 Size:4733 Src:knownGene
	chrX:93326842	17698	Gene+MLV+ Intron 1	[Msn] Mus musculus 13 days embryo forelimb cDNA, RIKEN full-length enriched library, clone:5930420P08 product:moesin, full insert sequence. Blocks:3 Size:55915 Src:knownGene
	chrX:100678436	22097	Gene+MLV- Exon 4 UTR	[NR_002844] Mus musculus domesticus antisense RNA from the Xist locus, complete sequence. Blocks:5 Size:53441 Src:knownGene
	chrX:110982163	93837	Gene+MLV+ 32168	[Dach2] dachshund 2 Blocks:13 Size:538131 Src:knownGene
	chrX:138294918	633596	MLV+Gene- 725	[LOC633596] Blocks:3 Size:9403 Src:model_refSeq
	chrX:139536672	uc009umd.1	Gene+MLV+ Exon 1	[Rgag1] Retrotransposon gag domain-containing protein 1 (Sushi-XF2). Blocks:2 Size:4112 Src:knownGene
	chrX:147090069	56191	Gene-MLV- Exon 1 UTR	[Tro] trophinin isoform 3 Blocks:11 Size:10312 Src:knownGene
