# Supplementary material for: Novel principles of gamma-retroviral insertional transcription activation in murine leukemia virus-induced end-stage tumors
Source: Retrovirology. 2014 May 19;11:36. doi: 10.1186/1742-4690-11-36 (PMC4098794; doi:10.1186/1742-4690-11-36)
Supplement: Additional file 4 — RNA-seq transcript expression values. This table lists Cufflinks fragments per kilobase of transcript per million mapped reads (FPKM) [47] values using the UCSC mouse transcriptome prediction track for the deregulated loci described in the manuscript. The lower (conf_lo) and upper (conf_hi) bounds of the 95% confidence interval of transcript abundances is also indicated. The complete RNA-seq data is available online. [file 1742-4690-11-36-S4.xlsx]

## Sheet: Sheet1
Additional file 4 RNA-seq transcript expression values.
	324_FPKM	324_conf_lo	324_conf_hi	327_FPKM	327_conf_lo	327_conf_hi	359_FPKM	359_conf_lo	359_conf_hi	410_FPKM	410_conf_lo	410_conf_hi
Klf7 (324)
MTR000587.1.941.0 (chr1:64078472-64168856)	0.00836732	0	0.0674504	0.000826402	0	0	2.19549	0.472153	3.91212	9.40473	5.05878	13.6924
MTR000587.1.941.1 (chr1:64088499-64168056)	6.78153	0.260671	13.2942	3.91797	0	8.0808	1.13132	0	3.64939	2.21289	0	5.73476
MTR000587.1.941.2 (chr1:64078472-64168021)	17.1641	11.1562	23.1507	3.86555	1.54768	6.19071	0.977489	0	2.19254	0.000305952	0	0.0644865
AK038749 (324)
MTR023211.6.2082.0 (chr6: 115077617-115084853)	12.2755	4.13243	20.3443	0	0	0	0.46573	0	1.5894	0	0	0
Syn2 (324)
MTR003469.6.2083.0 (chr6:115084919-115226578)	23.9491	13.8813	33.9727	0	0	0.182649	0	0	0.172834	0.407653	0	1.00457
MTR003469.6.2083.1 (chr6:115162943-115228727)	5.90876	0	13.425	0.197951	0	0.567254	0	0	0.338382	0	0	0.378169
MTR003469.6.2083.2 (chr6:115189011-115232644)	9.78015	2.36096	17.3137	7.33873e-06	0	0.262329	0	0	0.242546	0	0	0.262329
MTR003469.6.2083.3 (chr6:115203012-115226578)	6.75932	1.63986	11.9106	0	0	0.163825	0	0	0.163825	0.000254489	0	0.172617
Irs4 (324 and 410)
MTR020821.X.1829.0 (chrX:138145540-138159760)	16.4325	10.6986	22.1693	0.343987	0	0.827213	1.93226	0.496328	3.41915	54.7938	40.8092	68.8792
MTR020821.X.1829.1 (chrX:138156090-138159741)	10.9991	4.10891	17.9904	0.586224	0	1.55472	1.46118	0	3.4426	30.1626	15.4362	44.9759
Col4a5 (324 and 410)
MTR012532.X.1828.0 (chrX:137909927-138123830)	0.539671	0	1.14896	0.000107996	0	0.104451	4.57369e-05	0	0.104451	0.000206507	0	0.0522254
MTR012532.X.1828.1 (chrX:137909952-138123830)	0.167967	0	0.787385	0	0	0.174974	0	0	0.174974	0	0	0.174974
MTR012532.X.1828.2 (chrX:138101380-138123830)	0	0	0.299202	0.00195489	0	0.149601	0.998562	0	2.24401	0.596448	0	1.64561
MTR012532.X.1828.3 (chrX:137909927-138123830)	0.364101	0	0.950944	1.1682	0.126793	2.21887	0.000677084	0	0.0633963	0.286824	0	0.824152
MTR012532.X.1828.4 (chrX:137909927-138123830)	0.000927618	0	0.0548028	0.423711	0	1.09606	0.406618	0	0.931647	0.451299	0	1.04125
Ccr9 (359)
MTR006909.9.2770.0 (chr9:123586767-123693448)	0	0	0.111963	0	0	0.111963	4.14466	0.111963	8.39723	0	0	0.111963
MTR006909.9.2770.1 (chr9:123676263-123681097)	11.6994	4.53606	18.8643	0.829194	0	2.37603	0.740547	0	2.95204	9.93195	3.31205	16.4882
MTR006909.9.2770.2 (chr9:123676328-123693448)	17.9182	9.01302	26.8388	3.70456	0.400579	6.94336	0	0	0.133526	14.8618	7.01013	22.7662
MTR006909.9.2770.3 (chr9:123586767-123610164)	1.08087	0	4.56788	1.90772	0	5.74669	17.9418	3.68378	32.1225	3.22836	0	8.98841
MTR006909.9.2770.4 (chr9:123676328-123693448)	16.2317	7.838	24.6337	0	0	0.131731	0	0	0.131731	7.80557	2.17356	13.4366
Lztfl1 (359)
MTR000413.9.2769.0 (chr9:123603521-123626743)	8.46345	3.2949	13.643	4.65406	1.493	7.82539	15.6172	7.61946	23.6306	9.36725	3.86121	14.8785
MTR000413.9.2769.1 (chr9:123619655-123621470)	3.13516	0	9.53099	1.08461	0	4.3511	18.5105	2.48634	34.8088	4.20563	0	11.8101
MTR000413.9.2769.2 (chr9:123615184-123617287)	2.58181	0	8.28315	0.963558	0	3.86547	14.3134	0.92035	27.7946	4.31648	0	11.9645
MTR000413.9.2769.3 (chr9:123624024-123626743)	2.52977	0	13.5651	1.07414	0	6.48768	12.4617	0	36.5669	5.37921	0	20.6426
MTR000413.9.2769.4 (chr9:123603521-123626743)	0.00262746	0	0	0.0198676	0	0.153665	19.7136	10.7565	28.6841	0.019856	0	0.102443
MTR000413.9.2769.5 (chr9:123617038-123626743)	8.30786	0	32.1925	11.0799	0	34.0862	9.84474	0	37.8736	10.3091	0	36.9267
Slc6a20a (359)
MTR006512.9.2771.0 (chr9:123545235-123588153)	0	0	0.248717	0	0	0.248717	0	0	0.248717	0	0	0.248717
MTR006512.9.2771.1 (chr9:123545235-123588153)	0.378337	0	2.10029	0.337577	0	1.70648	17.6558	4.85692	30.4542	1.08018	0	4.20058
Celf2 (410)
MTR001885.2.90.0 (chr2:6460739-7431195)	0	0	0.0724933	0	0	0.0724933	0	0	0.0724933	0	0	0.0724933
MTR001885.2.90.1 (chr2:7315702-7317825)	0	0	1.48391	0	0	1.48391	0	0	1.48391	0	0	1.48391
MTR001885.2.90.2 (chr2:6540988-7317627)	8.40513	2.10395	14.6619	7.9768	1.77521	14.2017	7.37252	1.57796	13.1497	10.1061	1.70946	18.6068
MTR001885.2.90.3 (chr2:6998308-7002359)	0.274963	0	1.7008	0	0	0.377955	0	0	0.338211	0.21105	0	0.944887
MTR001885.2.90.4 (chr2:6506518-7002350)	9.59809	0	23.0659	9.7827	0	22.8329	6.48539	0	17.4742	11.9695	0	30.2886
MTR001885.2.90.5 (chr2:6580951-6806127)	14.0588	5.0947	23.0369	14.6029	5.98073	23.2584	12.9472	4.57785	21.3387	19.5111	7.01444	32.0449
MTR001885.2.90.6 (chr2:6803633-6806005)	0.33271	0	1.84662	0.161186	0	0.769427	0	0	0.280892	0.343699	0	1.84662
MTR001885.2.90.7 (chr2:6460739-6643262)	17.5948	9.97178	25.2329	14.9715	8.02078	21.8946	16.1159	8.75783	23.4554	14.8387	6.45998	23.1952
MTR001885.2.90.8 (chr2:6460739-6643255)	7.79798	3.79717	11.8164	6.49442	3.00056	10.0373	6.8444	3.15988	10.5418	8.46241	3.47852	13.4361
MTR001885.2.90.9 (chr2:6460739-6642892)	0	0	0.0763477	0	0	0.0763477	1.96825	0	4.42817	0	0	0.0763477
MTR001885.2.90.10 (chr2:6460739-6642661)	0	0	0.0769118	0	0	0.0769118	0.00314771	0	0	0	0	0.0769118
MTR001885.2.90.11 (chr2:6460739-6537226)	0.484231	0	1.72289	1.00144	0	2.74096	0	0	0.078313	1.83976	0	4.69878
MTR001885.2.90.12 (chr2:6527467-6530406)	5.60691	0.121946	13.1702	3.67373	0	9.51179	4.55586	0	10.8532	5.31058	0	14.0238
MTR001885.2.90.13 (chr2:6460739-6513846)	2.68224	0	5.56662	2.20831	0	4.83524	1.45131	0	3.69753	3.40526	0.0812645	7.47633
MTR001885.2.90.14 (chr2:6467451-6470838)	8.71779	0.733358	17.1815	7.77007	0.419062	15.2957	8.06701	0.523827	15.8196	10.0717	0.314296	21.3721
MTR001885.2.90.15 (chr2:6460739-7002350)	0	0	0.0746707	0	0	0.0746707	0	0	0.0746707	0.639669	0	2.31479
MTR001885.2.90.16 (chr2:6465869-7002350)	4.81779	0	10.6578	10.6302	2.18866	19.0318	9.1352	1.61771	16.6529	3.5343	0	9.61108
Celf2 (410) (upstream region)
MTR021282.2.101.0 (chr2:6739702-6742040)	2.25202	0	7.81337	0.654493	0	3.43788	0.734775	0	3.59415	27.7455	6.40696	49.3805
MTR021282.2.101.1 (chr2:6736052-6738299)	1.88196	0	7.01912	0.512778	0	2.775	0.191886	0	1.30588	23.1497	3.10147	43.2574
Prkch (327) (Figure S2, Additional file 1)
MTR006180.12.1022.0 (chr12:74680703-74879172)	50.4635	35.9165	64.9296	73.8416	54.4812	93.1964	57.9845	41.7005	74.2586	47.1452	32.3715	61.9443
MTR006180.12.1022.0 (chr12:74680703-74879172)	2.37256	0	6.14593	3.96095	0	9.49826	6.56688	0.698401	12.5712	11.1069	2.7936	19.4156
MTR006180.12.1022.0 (chr12:74680703-74879172)	0	0	0.181645	0	0	0.181645	0	0	0.181645	7.81135	1.9981	13.6234
Tmem30b (327) (Figure S2, Additional file 1)
MTR013673.12.1019.0 (chr12:74644099-74647417)	0.540137	0	1.10443	23.096	14.7592	31.3258	0.881187	0.100403	1.70685	1.55459	0.301209	2.81129
Wwox (410) (Figure S3, Additional file 1)
MTR005076.8.2194.0 (chr8:116963551-117876612)	4.95323	1.03597	8.87972	3.39469	0.295991	6.3638	3.62642	0.443986	6.95578	8.88751	2.81191	14.9475
MTR005076.8.2194.1 (chr8:116963551-117876612)	0	0	0.494269	0.94291	0	3.45988	0	0	0.494269	0.720174	0	2.96561
MTR005076.8.2194.2 (chr8:116963551-117876612)	0.80259	0	3.21752	0	0	0.495003	0	0	0.495003	0.72157	0	3.21752
MTR005076.8.2194.3 (chr8:116963551-117876612)	0	0	0.614267	0	0	0.614267	0	0	0.614267	0.00127414	0	0.204756
MTR005076.8.2194.4 (chr8:116963551-117876612)	1.2576	0	2.8629	1.34738	0	2.94965	1.3702	0	3.12316	2.94854	0.260264	5.63904
MTR005076.8.2194.5 (chr8:116963551-117876612)	0.459026	0	1.91694	0.253984	0	1.36925	0	0	0.273849	0.465912	0	2.05387
MTR005076.8.2194.6 (chr8:116963551-117876612)	3.72533	0	7.77753	6.59073	0.777753	12.1848	6.67137	0.777753	12.444	5.57987	0	11.1478
Maf (410) (Figure S3, Additional file 1)
MTR065179.8.2216.0 (chr8:118206834-118233382)	1.58081	0	3.33352	0.706654	0	1.90487	4.16307	1.0885	7.27932	14.9194	8.02767	21.838
MTR065179.8.2216.1 (chr8:118206834-118233382)	10.2604	5.40654	15.0774	7.86956	3.88357	11.8792	15.2694	8.90937	21.7023	25.0008	15.382	34.5714
